# Supplementary material for: Pochonia chlamydosporia synergistically supports systemic plant defense response in Phacelia tanacetifolia against Meloidogyne hapla
Source: Front Plant Sci. 2025 Jan 16;15:1497575. doi: 10.3389/fpls.2024.1497575 (PMC11779738; doi:10.3389/fpls.2024.1497575)
Supplement: Supplementary file 2 [file Table1.xlsx]

## Sheet: Tabelle1
Table S1: Regulated transcripts in Phacelia tanacetifolia in response to Meloidogyne hapla (MH), Pochonia chlamydosporia (PC) and a combination of both (MH+PC). Transcripts with log2-fold changes that were higher downregulated in MH+PC compared to MH and PC (hypothesis 2: MH+PC < -1 and MH+PC < MH and MH+PC < PC) for one or both harvesting time points. Log2-fold changes of MH+PC fitting hypothesi…
				log2FC 48 h			log2FC 6 d			q-value 48 h			q-value 6 d
harvest time point	protein id	short	Description	MH	PC	MH+PC	MH	PC	MH+PC	MH	PC	MH+PC	MH	PC	MH+PC
down 48 h	AT5G62180	CXE20	Carboxyesterase that binds stringolactones.	-1.00743	-1.44944	-2.03012	0.415143	0.576485	1.40576	0.465139	1	0.0119424	1	1	0.291016
down 48 h	AT5G60770	NRT2.4	Nitrate transporter	-1.16231	-1.52162	-1.85397	1.00823	1.62034	1.61307	0.539391	0.639716	0.00405692	1	0.419523	0.655804
down 48 h	AT5G53300	UBC10	Ubiquitin-conjugating enzyme E2	-0.605358	-0.745647	-1.05738	-0.357877	-0.591308	-0.929269	0.458969	1	0.0377458	1	1	0.0307739
down 48 h	AT5G51190	ERF105	ethylene response factor) subfamily B-3 of ERF/AP2 transcription factor family	0.0252081	-0.658536	-1.02257	0.145818	0.470626	0.340759	1	1	0.0264623	1	1	1
down 48 h	AT5G39090		HXXXD-type acyl-transferase family protein	-0.78838	-2.10511	-2.76076	-2.29455	-1.73826	-2.00999	0.652848	0.845223	7.03531e-09	0.0011929	0.0656225	0.000888
down 48 h	AT5G39050	PMAT1	PHENOLIC GLUCOSIDE MALONYLTRANSFERASE 1	-1.04234	-1.85042	-2.49727	-2.50374	-1.86746	-2.24331	0.10346	1	1.89562e-10	7.37128e-06	0.0903055	2.03975e-05
down 48 h	AT5G38710	PDH2	Methylenetetrahydrofolate reductase family protein	-0.992495	-0.754973	-1.03928	-0.962494	-0.64784	-0.457224	0.105408	1	0.00857453	0.438233	0.637031	0.987425
down 48 h	AT5G38530	TSBTYPE2	Tryptophan synthase beta type 2	-1.06939	-1.23201	-1.53294	-0.521332	-0.126651	-0.391059	0.0259716	0.327393	3.72233e-05	0.769605	1	0.860215
down 48 h	AT5G36110	CYP716A1	CYTOCHROME P450, FAMILY 716, SUBFAMILY A, POLYPEPTIDE 1	-0.494549	-1.13258	-1.72842	-1.84985	-2.32759	1.40302	0.910508	1	0.00100054	0.0207295	5.85221e-06	0.637782
down 48 h	AT5G27150	NHX1	NA+/H+ EXCHANGER 1	-1.60957	-1.93291	-2.44782	-2.47649	-1.88458	-2.30505	0.0422746	0.609131	0.000174289	0.00033299	0.368193	0.00295702
down 48 h	AT5G24655	LSU4	RESPONSE TO LOW SULFUR gene family member	-0.547914	-0.928391	-1.1844	-0.383313	0.0150869	-0.248794	0.733467	0.849145	0.0180553	1	1	1
down 48 h	AT5G24530	DMR6	DOWNY MILDEW RESISTANT 6	-0.213112	-0.945747	-1.16209	-0.229773	0.246615	0.123874	1	0.834344	0.0317974	1	1	1
down 48 h	AT5G15250	FTSH6	FTSH PROTEASE 6	-2.21485	-3.18268	-4.05878	-1.91263	-1.25526	-1.13687	0.377021	1	0.0087923	0.0490641	0.395627	0.597485
down 48 h	AT5G07050	UMAMIT9	USUALLY MULTIPLE ACIDS MOVE IN AND OUT TRANSPORTERS 9	-1.02305	-1.15626	-1.3931	1.7973	1.20093	1.00027	0.200364	0.555649	0.0283114	0.0185614	0.0483972	0.861904
down 48 h	AT5G06510	NF-YA10	Nuclear transcription factor Y subunit	-0.906296	-1.02132	-1.12371	0.521939	-0.0329676	-0.254227	0.331367	0.413443	0.0208105	1	1	1
down 48 h	AT5G03490	UGT89A2	UDP GLYCOSYLTRANSFERASE 89A2	-1.8528	-1.67181	-1.9996	0.00224061	0.660343	0.492451	0.000112864	0.192497	2.04645e-05	1	0.537862	1
down 48 h	AT4G35830	ACO1	ACONITASE 1	-0.925943	-0.802221	-1.11038	-0.928361	-0.465433	-0.958212	0.214797	1	0.0312909	0.0841799	1	0.0701885
down 48 h	AT4G27950	CRF4	ethylene response factor subfamily B-5 of ERF/AP2 transcription factor family	-1.08558	-0.991022	-1.47651	-0.0942758	0.0468329	-0.00383749	0.0367024	1	0.0013862	1	1	1
down 48 h	AT4G27190		NB-ARC domain-containing disease resistance protein	-0.945033	-1.10566	-1.35971	0.574916	0.992187	1.32389	0.161157	0.906112	0.0412469	1	0.4113	0.171033
down 48 h	AT4G25200	HSP23.6-MITO	Belongs to the small heat shock protein (HSP20) family	-0.119807	-0.968323	-1.66096	-2.27855	-1.51624	-2.26954	1	1	0.00967261	0.0277062	1	0.00276472
down 48 h	AT4G23420		NAD(P)-binding Rossmann-fold superfamily protein	-0.314538	-1.13496	-1.63375	-0.98978	-0.263289	-0.0491978	1	1	0.0401291	0.64333	1	1
down 48 h	AT4G14540	NF-YB3	Nuclear transcription factor Y subunit	-0.684499	-1.00289	-1.25568	0.230001	-0.0623908	0.110836	0.656575	0.997982	0.0209177	1	1	1
down 48 h	AT4G08230		glycine-rich protein	-0.524254	-0.814567	-1.29113	-0.316397	-0.461837	-0.771047	0.586213	1	0.000499505	1	1	0.170344
down 48 h	AT4G08170	ITPK3	Inositol 1,3,4-trisphosphate 5/6-kinase family protein	-0.737356	-0.80629	-1.19262	-0.56772	-0.201082	-0.259497	0.320697	1	0.0155408	0.925402	1	1
down 48 h	AT4G03510	RMA1	RING MEMBRANE-ANCHOR 1	-0.0848737	-1.20881	-1.80419	-1.38827	-1.00363	-1.28779	1	1	0.00185111	0.0291685	0.891912	0.0375898
down 48 h	AT3G55140	PLL2	Pectate lyase	-1.61993	-1.75387	-2.33151	0.55739	0.847325	0.977381	0.0516866	0.937657	0.00658945	1	0.647571	0.814478
down 48 h	AT3G53830		Regulator of chromosome condensation (RCC1) family protein	-1.59617	-1.67278	-2.31915	-0.198103	-0.107965	-0.840598	0.0300658	1	3.98357e-10	1	0.021281	0.168597
down 48 h	AT3G51000		alpha/beta-Hydrolases superfamily protein	-0.95364	-0.559394	-1.06101	0.911656	2.33511	1.95658	0.9894	1	0.628008	1	7.08278e-08	0.00334768
down 48 h	AT3G50900		hypothetical protein	-0.376069	-1.61591	-2.06095	-1.70195	-0.985597	-1.40161	1	0.941705	0.00247081	0.0740883	1	0.0351409
down 48 h	AT3G44190		FAD/NAD(P)-binding oxidoreductase family protein	-0.242017	-0.869779	-1.27749	0.252249	-0.290333	-0.238087	1	1	0.0123569	1	1	1
down 48 h	AT3G26040		HXXXD-type acyl-transferase family protein	-0.0218444	-0.894819	-1.06925	1.7246	0.625634	0.850084	1	0.679596	0.045903	0.0086238	1	0.89805
down 48 h	AT3G21750	UGT71B1	UDP-GLUCOSYL TRANSFERASE 71B1	-1.08017	-1.68455	-2.09138	0.0648293	-0.0879756	0.58123	0.528443	0.488321	0.00995596	1	1	1
down 48 h	AT3G20640	PFA6	PERICYCLE FACTOR TYPE-A 6	-0.84961	-0.817306	-1.33579	1.29388	0.631869	0.754157	0.407522	1	0.00192674	0.0199675	0.825707	0.788392
down 48 h	AT3G16150	ASPGB1	ASPARAGINASE B1	-0.416807	-1.00983	-1.38694	0.867212	0.618605	0.41438	0.953168	1	0.00724359	0.879038	0.193191	1
down 48 h	AT3G14880		transcription factor-like protein	-0.605666	-0.835758	-1.52158	-0.839405	-0.302395	-0.497541	0.844836	1	0.00248361	0.669245	1	1
down 48 h	AT3G14660	CYP72A13	CYTOCHROME P450, FAMILY 72, SUBFAMILY A, POLYPEPTIDE 13	-1.13495	-1.80124	-1.97051	-0.886997	-0.0705385	-0.698334	0.569717	0.158613	0.00156136	0.819215	0.720234	0.912516
down 48 h	AT3G13677		hypothetical protein	-0.383023	-0.875339	-1.26974	-0.610228	-0.809729	-0.989256	0.986465	1	0.00072461	0.75791	0.829317	0.0270321
down 48 h	AT3G11670	DGD1	Digalactosyldiacylglycerol synthase 1	-0.487159	-0.879666	-1.29897	-0.0143552	-0.0848374	-0.27241	0.78662	1	0.00196243	1	1	1
down 48 h	AT3G10985	WI12	WOUND-INDUCED PROTEIN 12	-0.610519	-0.819928	-1.02569	-0.781104	-0.913671	-0.678295	0.388875	0.769561	0.0192775	0.309274	0.110003	0.322566
down 48 h	AT3G10980		PLAC8 family protein	-0.302375	-0.620828	-1.0749	-0.282721	-0.361389	-0.577956	1	1	0.00357217	1	1	0.446975
down 48 h	AT3G10800	BZIP28	putative membrane-tethered transcriptional factor	-0.504261	-0.719044	-1.19323	-1.28817	-0.864634	-1.15955	0.657499	1	0.0011751	0.0263072	0.974291	0.00568965
down 48 h	AT3G07370		E3 ubiquitin-protein ligase	-0.768046	-0.998767	-1.31885	-0.491163	-0.342723	-0.573636	0.339698	0.794654	0.00328998	0.960319	1	0.750536
down 48 h	AT3G05030	NHX2	SODIUM HYDROGEN EXCHANGER 2	-0.982376	-1.15899	-1.68795	-2.13227	-1.51454	-1.91678	0.304537	1	0.0372532	0.000988207	0.607458	0.00782364
down 48 h	AT3G04710	TPR10	ETRATRICOPEPTIDE REPEAT 10	-0.711238	-0.785342	-1.0276	-0.709233	-0.602691	-0.898246	0.364147	1	0.0190608	0.403338	1	0.190237
down 48 h	AT2G46270	GBF3	G-BOX BINDING FACTOR 3	-1.174	-1.17552	-1.36294	-0.812906	-0.521219	-0.678844	0.349614	0.569758	0.0232556	0.480783	1	0.615231
down 48 h	AT2G45380		Myelodysplasia-myeloid leukemia factor 1-interacting protein	-1.23231	-3.0224	-3.86843	-2.75032	-2.03396	-2.73705	0.785715	1	0.000128213	1.36297e-08	0.607916	0.0307739
down 48 h	AT2G42490	CUAO-ZETA	COPPER AMINE OXIDASE ZETA	-0.857495	-0.901282	-1.1378	-0.481672	-0.441781	-0.735183	0.134925	0.693711	0.0180966	0.88775	1	0.597485
down 48 h	AT2G40950	BZIP17	bZIP17 appears to regulate transcription as part of a salt and osmotic stress response	-0.641982	-1.05604	-1.53309	-1.20896	-0.905659	-1.20495	0.555811	1	0.000164349	0.0709933	0.95322	0.00403348
down 48 h	AT2G40340	ERF48	member of the DREB subfamily A-2 of ERF/AP2 transcription factor family	-0.81698	-1.11051	-1.47337	-1.30568	-0.408485	-0.888627	0.524099	1	0.0111633	0.226364	1	0.29995
down 48 h	AT2G33590	CRL1	CCR(CINNAMOYL COA:NADP OXIDOREDUCTASE)-LIKE 1	-1.30199	-1.53667	-1.66441	-0.0909824	0.241163	-0.296969	0.0776722	0.124994	7.75138e-06	1	0.365394	1
down 48 h	AT2G29420	GST25	GLUTATHIONE S-TRANSFERASE 25	-0.29341	-0.764872	-1.19371	1.0143	0.940414	0.794577	1	1	0.0026847	0.908241	0.0630873	0.870251
down 48 h	AT2G27310		F-box family protein	-0.184749	-0.627452	-1.12009	-0.427401	-0.327879	-0.849643	1	1	0.0103081	1	0.824752	0.0561184
down 48 h	AT2G26710	CYP72B1	PHYB ACTIVATION TAGGED SUPPRESSOR 1	-1.1247	-1.57568	-1.648	-0.874954	-0.206595	-0.854929	0.492019	0.231084	0.0351535	0.68973	0.66051	0.626455
down 48 h	AT2G26000	BRIZ2	BRAP2 RING ZNF UBP DOMAIN-CONTAINING PROTEIN 2	-0.820408	-0.713266	-1.23797	-0.215821	0.393338	0.864887	0.620271	1	0.0349166	1	1	0.969934
down 48 h	AT2G17900	ASHR1	ASH1-RELATED 1	-0.436374	-0.758432	-1.27855	-0.50408	-0.732787	-0.970327	0.926095	1	0.00406423	0.967737	1	0.153732
down 48 h	AT2G16710		Iron-sulfur cluster biosynthesis family protein	-0.227758	-0.771874	-1.33239	-0.619646	-0.560734	-0.990924	1	1	6.59622e-05	0.597226	1	0.0193908
down 48 h	AT2G03890	PI4K GAMMA 7	PHOSPHOINOSITIDE 4-KINASE GAMMA 7	-0.872556	-1.08512	-1.49676	-0.451774	-0.286829	-0.682891	0.0717732	0.848409	2.50772e-06	1	1	0.432985
down 48 h	AT2G03140		alpha/beta-Hydrolases superfamily protein	-0.541889	-0.686144	-1.09994	-0.402124	-0.293218	-0.536939	0.709289	1	0.0336016	1	1	0.841445
down 48 h	AT2G01100		FAM133-like protein	-0.670435	-0.725387	-1.06633	-0.611666	-0.57771	-0.760451	0.369236	1	0.00620631	0.612088	1	0.161284
down 48 h	AT1G79750	NADP-ME4	NADP-MALIC ENZYME 4	-2.00636	-2.01666	-2.13968	0.576414	0.320455	0.0046251	0.000401442	0.00360889	1.70778e-05	1	0.484086	1
down 48 h	AT1G77120	ADH	ALCOHOL DEHYDROGENASE	-2.11893	-2.10775	-2.60333	2.64873	2.91871	2.82742	0.045792	0.0715841	1.46583e-07	0.0575396	0.00404803	0.015953
down 48 h	AT1G76650	CML38	CALMODULIN-LIKE 38	0.0505398	-0.588406	-1.0687	0.682053	1.0756	1.00123	1	1	0.0169776	1	0.549125	1
down 48 h	AT1G74940	FLZ13	FCS-LIKE ZINC FINGER PROTEIN 13	-0.374661	-0.94215	-1.2878	0.176308	0.157065	-0.334453	0.9254	1	0.000683863	1	0.343609	1
down 48 h	AT1G73880	UGT89B1	UDP-GLUCOSYL TRANSFERASE 89B1	-1.71211	-1.80708	-2.03995	0.00833494	0.668422	0.48589	0.000432657	0.025664	2.65315e-05	1	0.581337	1
down 48 h	AT1G73110		P-loop containing nucleoside triphosphate hydrolases superfamily protein	0.822716	-4.03594	-4.23697	3.72766	-0.0814887	-0.246087	0.910754	0.0639539	0.00146553	0.126543	1	1
down 48 h	AT1G72830	AP2C;NF-YA3	CCAAT-Binding transcription Factor	-0.801457	-0.795817	-1.00905	-0.150753	-0.200583	-0.200389	0.206861	0.853576	0.0404205	1	1	1
down 48 h	AT1G72510	DUF1677	DUF1677 family protein	-0.599798	-0.583661	-1.10091	-0.935857	-0.351498	-0.793785	0.67512	1	0.0255359	0.547296	1	0.67507
down 48 h	AT1G69040	ACR4	ACT-domain containing protein involved in feedback regulation of amino acid metabolism	-1.13332	-1.1339	-1.1611	-0.627359	0.0108714	-0.127589	0.100012	0.134912	0.0223955	0.793652	1	1
down 48 h	AT1G67050		membrane-associated kinase regulator	-0.647545	-0.756891	-1.10408	0.0452173	0.844029	0.781707	0.653709	1	0.0379256	1	0.48432	1
down 48 h	AT1G55230		proteinase inhibitor I4	0.304895	-1.39699	-2.2179	-1.63261	-1.07117	-1.46605	1	0.941705	4.49136e-07	0.344675	1	0.0452092
down 48 h	AT1G53540	PMAT1	PHENOLIC GLUCOSIDE MALONYLTRANSFERASE 1	-2.67676	-2.82715	-3.60498	-4.57136	-3.53834	-4.14347	5.27832e-09	0.972608	1.26578e-07	1.12695e-05	1.8568e-08	2.72829e-13
down 48 h	AT1G53310	PEPC1	PHOSPHOENOLPYRUVATE CARBOXYLASE 1	-0.858365	-1.01026	-1.52996	-0.257962	-0.454155	-0.865857	0.438128	1	0.0153922	1	1	0.109704
down 48 h	AT1G52870		Peroxisomal membrane 22 kDa (Mpv17/PMP22) family protein	-0.631434	-0.934513	-1.26362	-0.14142	-0.274436	-0.725207	0.434871	0.903419	0.00625687	1	1	0.510701
down 48 h	AT1G51200		A20/AN1-like zinc finger family protein	-0.659488	-0.831244	-1.16002	-1.05727	-0.836623	-1.0216	0.334308	1	0.00143806	0.0292979	0.490882	0.00810637
down 48 h	AT1G48410	AGO1	ARGONAUTE 1	-0.365115	-0.766204	-1.28404	-0.22108	-0.410093	-0.777765	0.91037	1	0.000203116	1	1	0.239171
down 48 h	AT1G29920	LHCB1.1	LIGHT HARVESTING CHLOROPHYLL A/B-BINDING PROTEIN 1.1	-0.396636	-0.923825	-1.49227	1.28442	0.043454	0.376527	1	1	0.00276044	0.351654	1	1
down 48 h	AT1G22400	UGT85A1	ARABIDOPSIS THALIANA UDP-GLUCOSYL TRANSFERASE 85A1	-1.88833	-2.06365	-2.12908	-0.23817	0.73604	3.13589	0.674175	0.1683	0.021737	1	1	0.104781
down 48 h	AT1G20870	IDM3	INCREASED DNA METHYLATION 3	-0.789372	-0.915725	-1.21577	-1.49105	-0.898997	-1.04331	0.519184	1	0.0231273	0.0381833	0.49393	0.0921807
down 48 h	AT1G19530	RGAT1	RGA TARGET 1	-1.41048	-1.76592	-2.08031	0.763461	1.11002	0.817239	0.262285	0.236166	0.000131495	1	0.135646	1
down 48 h	AT1G16180		Serinc-domain containing serine and sphingolipid biosynthesis protein	-0.956682	-1.0163	-1.21498	-0.171374	-0.597903	-0.848717	0.0697163	0.391	0.0029337	1	1	0.267435
down 48 h	AT1G08460	HDA8	HISTONE DEACETYLASE 8	-1.06103	-1.57142	-2.1254	-0.510071	-0.55306	-0.0573293	0.570348	1	1.56251e-05	1	0.879569	1
down 48 h	AT1G08090	NRT2.1	NITRATE TRANSPORTER 2.1	-1.24335	-1.22442	-1.5721	1.82283	1.09314	0.864712	0.29207	1	0.000707907	0.214106	0.607969	1
down 48 h	AT1G07400	LNK1	NIGHT LIGHT-INDUCIBLE AND CLOCK-REGULATED GENE 1	-4.65184	-4.33695	-5.13436	-4.88064	-3.70982	-4.262	2.65114e-11	0.00174391	3.854e-34	0.00638227	0.0358947	3.06945e-05
down 48 h	AT1G06520	GP1	GLYCEROL-3-PHOSPHATE SN-2-ACYLTRANSFERASE 1	-0.827166	-1.11703	-1.41772	-0.144621	0.340574	0.326687	0.573442	0.776209	0.0211308	1	1	1
down 48 h	AT1G06330	HMP02	HEAVY METAL ASSOCIATED PROTEIN 2	-0.629775	-1.12981	-1.24657	0.108208	0.332711	1.98111	0.557616	0.291216	0.00367296	1	1	0.00517587
down 48 h	AT1G03910	CACTIN	protein without known functional domains	-0.603363	-0.707152	-1.11252	-0.640503	-0.418055	-0.775444	0.40654	1	0.0195868	0.381622	1	0.0993977
down 48 h	AT1G01720	ANAC2	ARABIDOPSIS NAC DOMAIN CONTAINING PROTEIN 2	-0.621241	-0.699084	-1.11495	-0.122515	-0.0851506	-0.362499	0.526585	1	0.00254989	1	1	0.94198
down 6 d	ATMG00900	ABCI3	ATP-BINDING CASSETTE I3	0.28533	-0.134944	-0.0186404	-0.594884	-0.940845	-1.05063	1	1	1	0.639105	0.243565	0.0134302
down 6 d	AT5G64200	ATSC35	Serine arginine-rich splicing factor SC35-like	-0.484823	-0.427683	-0.894981	-0.427114	-0.840791	-1.22091	0.753491	1	0.0262822	0.940631	1	0.00308954
down 6 d	AT5G61790	CNX1	Calnexin homolog	-0.538695	-0.584835	-0.949251	-0.797107	-0.737602	-1.02355	0.540291	1	0.00944377	0.172762	1	0.0112705
down 6 d	AT5G60790	ABCF1	ATP-BINDING CASSETTE F1	-0.845386	-0.671588	-0.922673	-0.267826	-0.554097	-1.05493	0.143961	1	0.0208278	1	1	0.0217176
down 6 d	AT5G54920		polyadenylate-binding protein interacting protein	0.307579	-0.323664	-0.688436	-0.193875	-0.504529	-1.09126	1	1	0.257377	1	0.998947	0.0286845
down 6 d	AT5G53000	TAP46	2A PHOSPHATASE ASSOCIATED PROTEIN OF 46 KD	-0.0289937	0.0147072	0.00925258	-0.576223	-0.663064	-1.03244	1	1	1	0.631142	1	0.00865249
down 6 d	AT5G52200	I-2	INHIBITOR-2	-0.249246	-0.390479	-0.553223	-0.810488	-0.931037	-1.20612	1	1	0.701982	0.546489	0.973159	0.0417573
down 6 d	AT5G43960	G3BP-2	Ras GTPase-activating protein SH3 domain-binding protein (G3BP)	-0.201308	0.202044	-0.305581	-0.221732	-0.400471	-1.17677	1	1	1	1	0.337837	0.0480617
down 6 d	AT5G22370	EMB1705	EMBRYO DEFECTIVE 1705	0.478845	0.0584431	-0.0788497	-0.220497	-0.749506	-1.22151	0.918143	1	1	1	1	0.00630738
down 6 d	AT5G14880	KUP8	POTASSIUM UPTAKE 8	-0.213806	-0.350309	-0.679431	-0.937538	-0.807817	-1.24599	1	1	0.173424	0.238411	1	0.0330124
down 6 d	AT5G13630	ABAR	ABA-BINDING PROTEIN	0.271338	-0.515872	-0.287208	-0.258515	-2.14944	-2.289	1	1	1	1	0.0353275	0.00805065
down 6 d	AT5G05960		Involved in adventitious root organogenesis.	-0.217063	-0.181103	-0.00996034	-0.596241	-0.821432	-1.49602	1	1	1	0.903901	1	0.00620604
down 6 d	AT5G02490	HSP70-2	Member of the cytosolic heat shock 70 protein family	0.140409	-0.392986	-0.640495	-0.885853	-0.786542	-1.138	1	1	0.261361	0.163149	1	0.00461449
down 6 d	AT4G31580	RSZ22	RS-CONTAINING ZINC FINGER PROTEIN 22	-0.45202	-0.432765	-0.770984	-0.864129	-0.732024	-1.06939	0.717578	1	0.0776176	0.116217	1	0.0113165
down 6 d	AT4G31140		O-Glycosyl hydrolases family 17 protein	-0.546719	-0.614822	-0.698216	-0.822001	-1.06941	-1.43909	0.921748	1	0.611463	0.314525	1	0.0304314
down 6 d	AT4G29520	SES1	SENSITIVE TO SALT1	-0.215637	-0.53677	-0.980652	-0.465568	-0.683395	-1.16713	1	1	0.0310732	0.794895	1	0.004012
down 6 d	AT4G23160	CRK8	CYSTEINE-RICH RLK (RECEPTOR-LIKE PROTEIN KINASE) 8	0.628226	-0.254389	-0.764641	-1.47822	-1.61577	-2.23288	0.869399	0.878546	0.18145	0.0149407	0.500642	4.05859e-06
down 6 d	AT4G21070		PHD-zinc-finger like domain	1.63958	1.12691	1.38561	0.293563	-1.03804	-1.15987	0.0361696	1	0.192	1	0.932607	0.251473
down 6 d	AT4G16660	HSP70	HEAT SHOCK PROTEIN 70	-0.274848	-0.586522	-0.945216	-0.56088	-0.666313	-1.01824	1	1	0.0184094	0.656977	1	0.0128706
down 6 d	AT4G16563		Eukaryotic aspartyl protease family protein	-0.248876	-0.611523	-0.998906	-0.108383	-0.917812	-1.40262	1	1	0.167672	1	1	0.00442679
down 6 d	AT4G15520		tRNA/rRNA methyltransferase (SpoU) family protein	0.276021	-0.120447	-0.324411	-0.0318508	-0.731408	-1.08783	1	1	1	1	1	0.0104109
down 6 d	AT4G11220	BTI2	RETICULAN LIKE PROTEIN B2	-0.551261	-0.522755	-0.8202	-0.273694	-0.769711	-1.11722	0.524913	1	0.0469158	1	1	0.00458107
down 6 d	AT4G08330		hypothetical protein	-0.269983	-0.365495	-0.311554	-0.627838	-0.866105	-1.16986	1	1	1	0.751234	1	0.0155519
down 6 d	AT4G05050	UBQ11	UBIQUITIN 11	-0.980493	-0.290974	-0.742063	-0.601804	-1.01589	-1.23303	0.276651	1	0.607619	1	0.516452	0.00123183
down 6 d	AT3G59520	RBL13	RHOMBOID-LIKE PROTEIN 12	-0.30212	-0.456288	-0.695729	-0.439554	-0.656489	-1.00071	1	1	0.246455	0.946747	1	0.030648
down 6 d	AT3G57450		hypothetical protein	0.168444	-0.442476	-0.884886	-0.928146	-0.761665	-1.05364	1	1	0.0256937	0.0867594	1	0.0117125
down 6 d	AT3G52970	CYP76G1	CYTOCHROME P450, FAMILY 76, SUBFAMILY G, POLYPEPTIDE 1	0.240239	0.0957436	-0.0644282	-0.707144	-0.898793	-1.10011	1	1	1	0.447285	0.732004	0.013135
down 6 d	AT3G51895	AST12	SULFATE TRANSPORTER 3	-4.05111	-2.05426	-2.59772	-0.25629	-0.762953	-1.19681	3.43649e-10	0.835376	6.59622e-05	1	1	0.71986
down 6 d	AT3G48890	MAPR3	MEMBRANE STEROID BINDING PROTEIN 2	-0.311857	-0.513005	-0.800945	-0.745153	-0.842198	-1.38463	0.965259	1	0.0878258	0.388777	1	0.000994975
down 6 d	AT3G42170		DAYSLEEPER	1.63935	3.0723	4.39092	2.54805	1.71908	-1.82309	0.8776	0.447079	0.00010447	0.0303038	1.22907e-09	0.00602175
down 6 d	AT3G18670		Ankyrin repeat family protein	3.48726	2.26226	3.64522	-0.0405732	-0.799406	-1.31841	0.0321314	1	0.00534768	1	1	0.0139442
down 6 d	AT3G13950		ankyrin	1.04036	0.040514	-0.11451	-0.908981	-0.353014	-1.11022	1	1	1	1	0.0409718	0.939081
down 6 d	AT3G03310	LCAT3	lecithin:cholesterol acyltransferase 3	-0.62129	-0.650092	-0.879593	-0.381467	-0.860284	-1.26054	0.460676	1	0.0364708	1	1	0.00340792
down 6 d	AT3G02790	MBS1	METHYLENE BLUE SENSITIVITY 1	-0.0231661	1.22109	1.68597	-0.391616	-0.744836	-1.3137	1	1	0.00431658	1	1	0.652938
down 6 d	AT2G45080	CYCP3	CYCLIN P3	0.316872	-0.177125	-0.618679	-0.691924	-0.646552	-1.21149	1	1	0.622658	0.728756	1	0.0313583
down 6 d	AT2G43020	PAO2	POLYAMINE OXIDASE 2	-0.756001	-0.699108	-0.972858	-0.823439	-0.715382	-1.04236	0.150135	1	0.0103649	0.142335	1	0.00549911
down 6 d	AT2G39540	GASA8	Gibberellin-regulated family protein	0.730448	1.01327	0.53667	-0.0482904	-1.48989	-2.22743	1	0.562936	1	1	1	0.031545
down 6 d	AT2G35795	PAM18-1	PAM18 homolog	0.0165198	-0.519029	-0.965086	-0.675559	-1.16752	-1.70145	1	1	0.0267537	0.439629	1	3.72978e-06
down 6 d	AT2G21045	ARQ1	ARSENATE REDUCTASE QTL1	0.955298	0.21825	-0.0302011	2.36216	-0.298215	-1.28707	0.976224	1	1	0.994292	1.74711e-12	0.00217228
down 6 d	AT2G03120	SPP	SIGNAL PEPTIDE PEPTIDASE	-0.0995274	-0.446977	-0.760341	-0.85227	-0.756659	-1.17183	1	1	0.157048	0.268191	1	0.0074083
down 6 d	AT1G76690	OPR2	12-OXOPHYTODIENOATE REDUCTASE 2	0.0137463	-0.119654	-0.0349319	-0.814574	-1.70785	-1.81367	1	1	1	0.752128	0.0133181	0.000237567
down 6 d	AT1G71696	SOL1	SUPPRESSOR OF LLP1 1	-0.235521	-0.122319	-0.487802	-0.183938	-0.786025	-1.19615	1	1	0.632014	1	1	0.0139442
down 6 d	AT1G71090	PILS2	PIN-LIKES 2	0.0404068	-0.458758	-0.712949	-1.12026	-1.23372	-1.74648	1	1	0.715179	0.200155	1	0.000352397
down 6 d	AT1G58390		Disease resistance protein (CC-NBS-LRR class) family	1.02281	0.624315	0.22463	-1.45686	-1.3881	-1.85064	0.399265	0.201137	1	0.0103183	0.658271	0.00390363
down 6 d	AT1G53280	DJ1B	DJ-1 HOMOLOG B	-0.664944	-0.623453	-0.993113	-0.617653	-0.98653	-1.45693	0.28727	1	0.0328687	0.618177	1	0.000291723
down 6 d	AT1G52920	GCR2	G PROTEIN COUPLED RECEPTOR 2	-0.0824919	-0.300555	-0.142307	-0.283096	-0.884458	-1.46694	1	1	1	1	1	0.034016
down 6 d	AT1G42480		TLR4 regulator/MIR-interacting MSAP protein	-0.179728	-0.277789	-0.521759	-0.868008	-0.628112	-1.01815	1	1	0.521109	0.161657	1	0.0176421
down 6 d	AT1G20330	SMT2	STEROL METHYLTRANSFERASE 2	-0.488981	-0.669252	-0.936664	-1.02851	-0.97367	-1.3393	0.645707	1	0.0582673	0.102597	0.85919	6.45174e-05
down 6 d	AT1G10340		Ankyrin repeat family protein	-0.293941	-0.119842	-0.545952	-1.33155	-0.865332	-1.48952	1	1	0.988091	0.0778674	1	0.0172178
down 48h and 6 d	AT5G64510	TIN1	TUNICAMYCIN INDUCED 1	-1.74321	-2.61486	-3.3953	-2.36041	-2.39276	-3.19867	7.94684e-07	0.379329	2.79468e-21	5.18075e-10	1	2.40456e-17
down 48h and 6 d	AT5G64170	LNK1	NIGHT LIGHT-INDUCIBLE AND CLOCK-REGULATED GENE 1	-1.39527	-1.51487	-2.00492	-0.709274	-0.995454	-1.31986	0.00103881	0.421642	3.36421e-08	0.367012	0.696355	0.00549911
down 48h and 6 d	AT5G63830		HIT-type Zinc finger family protein	-1.05752	-1.52039	-2.19648	-0.772387	-1.20137	-1.73627	0.602429	1	0.000982409	1	1	0.464839
down 48h and 6 d	AT5G60920	COB	glycosylphosphatidylinositol-anchored protein	-0.956159	-1.04484	-1.51607	-1.58326	-1.59725	-2.35631	0.37833	1	0.0237293	0.0251138	1	2.80573e-07
down 48h and 6 d	AT5G58110		chaperone binding / ATPase activator	-0.796535	-1.06142	-1.57183	-0.80731	-1.1113	-1.66948	0.141315	1	2.77922e-05	0.236955	1	2.46894e-05
down 48h and 6 d	AT5G56010	HSP81.3	HEAT SHOCK PROTEIN 81-3	-3.44395	-5.94761	-6.92124	-4.99581	-5.46982	-6.43313	0.000126064	0.831821	1.27686e-29	2.78229e-13	0.312409	4.09806e-19
down 48h and 6 d	AT5G56000	HSP81.4	HEAT SHOCK PROTEIN 81.4	-0.852516	-1.43259	-2.04163	-1.13525	-1.08726	-1.69186	0.110089	1	8.81737e-11	0.030449	1	1.73136e-06
down 48h and 6 d	AT5G54940		Translation initiation factor SUI1	-0.338051	-0.960472	-1.37001	-0.888495	-0.652541	-1.00818	0.961158	1	0.000775021	0.0999438	1	0.0103181
down 48h and 6 d	AT5G54660		HSP20-like chaperones superfamily protein	-0.592971	-0.728723	-1.07493	-0.825141	-0.821974	-1.24351	0.509146	1	0.00526949	0.28799	1	0.00294953
down 48h and 6 d	AT5G54165		Avr9/Cf-9 rapidly elicited protein	-0.451161	-1.80992	-2.54383	-2.34078	-2.0737	-2.89021	0.940141	1	3.80939e-11	4.69987e-06	1	1.59103e-09
down 48h and 6 d	AT5G53400	BOB1	BOBBER1	-0.354189	-0.805075	-1.25898	-0.720444	-0.780556	-1.22527	0.896406	1	0.000215326	0.378216	1	0.00395157
down 48h and 6 d	AT5G53160	PYR1-LIKE 8	REGULATORY COMPONENTS OF ABA RECEPTOR 3	-0.651936	-0.989626	-1.3986	-1.10009	-0.968784	-1.22562	0.617781	1	0.00431658	0.126062	0.440411	0.00424413
down 48h and 6 d	AT5G52640	HSP81.1	HEAT SHOCK PROTEIN 81.1	-3.30021	-5.43391	-6.39062	-4.33646	-4.69196	-5.63148	1.98102e-07	0.0960725	6.28802e-35	1.1223e-13	0.15886	8.9966e-22
down 48h and 6 d	AT5G49910	HSP70-7	HEAT SHOCK PROTEIN 70-7	-0.779623	-1.22942	-1.82377	-1.25855	-1.30656	-1.96188	0.141549	1	1.75693e-09	0.0115022	1	5.31512e-08
down 48h and 6 d	AT5G48570	FKBP65	carboxylate clamp (CC)-tetratricopeptide repeat (TPR) protein	-3.36931	-5.27574	-6.23652	-4.33936	-4.74568	-5.6978	0.000205449	0.922144	4.87187e-15	5.58824e-06	1	4.75691e-12
down 48h and 6 d	AT5G47830		hypothetical protein	-0.395677	-0.985211	-1.53066	-1.49504	-1.72662	-2.38482	0.938724	1	6.85756e-05	0.00710865	1	4.02109e-09
down 48h and 6 d	AT5G47120	BI1	BAX INHIBITOR 1	-1.08734	-1.59087	-2.2704	-1.333	-1.68252	-2.2997	0.0144131	1	3.20774e-10	0.00522892	0.579158	1.12316e-09
down 48h and 6 d	AT5G42820	U2AF35B	U2 auxiliary factor small subunit	-0.965477	-1.54729	-2.234	-1.5881	-1.50396	-2.12191	0.0333918	1	3.27276e-11	0.00023143	1	2.89049e-08
down 48h and 6 d	AT5G42020	BIP	LUMINAL BINDING PROTEIN	-1.51285	-2.78047	-3.661	-4.11315	-4.47438	-5.38913	0.4296	1	2.7641e-10	6.79619e-08	0.79065	3.42303e-15
down 48h and 6 d	AT5G37340		ZPR1 zinc-finger domain protein	-1.98271	-2.4063	-3.15401	-2.82036	-3.65578	-4.42824	3.02779e-05	0.707832	6.96706e-17	0.0018803	0.000186314	1.51858e-16
down 48h and 6 d	AT5G35320		DBH-like monooxygenase	-2.21152	-2.411	-3.11037	-2.26811	-2.25517	-2.99073	3.96785e-09	0.103543	8.12551e-16	6.70527e-07	0.519658	4.25103e-15
down 48h and 6 d	AT5G27690	HMP49	HEAVY METAL ASSOCIATED PROTEIN 49	-0.377994	-1.67512	-2.02335	-1.47504	-1.65182	-1.92185	1	0.0478842	2.85095e-05	0.00620941	0.0921276	0.000324186
down 48h and 6 d	AT5G25450		component of the ubiquinol-cytochrome c reductase complex	-1.38667	-2.51332	-3.32747	-1.7773	-2.07378	-2.80749	0.0092394	1	1.99518e-15	1.40547e-05	0.981338	1.45622e-08
down 48h and 6 d	AT5G25240		stress induced protein	0.120623	-1.2867	-2.04035	-0.626134	-0.868472	-1.62087	1	1	1.99309e-05	0.959342	0.86444	0.00424413
down 48h and 6 d	AT5G23950		Calcium-dependent lipid-binding (CaLB domain) family protein	-0.946304	-0.905632	-1.30748	-2.269	-1.97702	-2.72985	0.192219	1	0.00784858	0.0366681	1	5.14187e-06
down 48h and 6 d	AT5G22480		ZPR1 zinc-finger domain protein	-1.82501	-2.25581	-2.9959	-2.96176	-3.64688	-4.40261	0.000824918	0.942942	3.01124e-12	0.000456641	0.000369371	5.35262e-14
down 48h and 6 d	AT5G22060	J2	DnaJ protein homolog 2	-1.65189	-3.50475	-4.41153	-3.00425	-3.47396	-4.41809	0.00448652	1	6.79441e-22	4.48932e-11	1	1.05754e-29
down 48h and 6 d	AT5G17300	RVE1	REVEILLE 1	-0.640553	-1.01293	-1.48914	-0.631152	-1.03599	-1.48003	0.837607	1	0.00819942	0.926299	1	0.00042013
down 48h and 6 d	AT5G15450	APG6	ALBINO AND PALE GREEN 6	-1.27568	-2.16084	-2.94631	-2.23539	-2.58289	-3.43326	0.0029083	1	2.78277e-16	0.000283449	1	1.51598e-16
down 48h and 6 d	AT5G14970	DUF760-7	Interacts with chloroplast chaperone CLPC1	-0.557523	-0.848504	-1.40778	-0.531287	-0.755884	-1.3522	0.511665	1	0.000130109	0.756114	1	0.000403742
down 48h and 6 d	AT5G13200	GER5	GEM-RELATED 5	-1.19113	-1.98121	-2.64828	-2.07362	-1.6649	-2.30909	0.011874	0.719919	4.88522e-11	8.48937e-06	0.953202	6.72005e-10
down 48h and 6 d	AT5G13160	PBS1	AVRPPHB SUSCEPTIBLE 1	-0.473752	-1.05669	-1.42615	0.275147	-0.847738	-1.25111	1	1	0.0809789	1	1	0.0185361
down 48h and 6 d	AT5G12020	HSP17.6II	17.6 KDA CLASS II HEAT SHOCK PROTEIN	-3.97253	-5.51473	-6.48236	-4.39974	-4.57833	-5.44797	1.15783e-13	0.497244	1.17858e-47	4.48721e-10	0.000353111	5.58611e-21
down 48h and 6 d	AT5G11680		classical AGP protein	-0.580811	-0.904058	-1.32005	-0.766937	-0.861383	-1.32152	0.478239	1	0.000297825	0.377672	1	0.00185722
down 48h and 6 d	AT5G09590	HSC70-5	heat shock protein 70 (Hsc70-5)	-0.46702	-0.968649	-1.52467	-0.992325	-1.07329	-1.76019	0.669144	1	6.51619e-06	0.0721698	1	1.27306e-05
down 48h and 6 d	AT5G09570	12CYS-2	Twin CX9C domain protein	-0.49201	-0.869096	-1.3181	-0.743953	-0.826627	-1.22836	0.653966	1	0.000142333	0.446689	1	0.00153647
down 48h and 6 d	AT5G07330		Mutant has enhanced sensitivity to NaHCO3	-2.897	-3.13873	-3.92978	-4.20394	-3.91427	-4.62843	0.00308957	0.95957	1.26094e-10	0.00201791	0.0406087	9.36274e-08
down 48h and 6 d	AT5G03160	P58IPK	J domain protein localized in ER lumen	-0.123196	-0.642465	-1.20173	-0.92039	-0.92381	-1.31249	1	1	0.00140046	0.256321	1	0.000875975
down 48h and 6 d	AT5G02950	PDP5	PWWP DOMAIN PROTEIN 5	-1.05385	-0.971977	-1.49428	-1.09413	-1.0165	-1.44837	0.465432	1	0.0340509	0.573057	1	0.0498624
down 48h and 6 d	AT5G02500	HSP70-1	HEAT SHOCK PROTEIN 70-1	-1.46189	-2.40783	-3.24796	-0.814984	-0.882995	-1.67889	0.133727	1	1.89107e-08	0.619318	0.287698	0.000323952
down 48h and 6 d	AT4G36990	HSF4	HEAT SHOCK FACTOR 4	-0.522002	-0.997257	-1.6162	-0.559767	-1.02663	-1.70641	0.785259	1	0.000836969	0.803711	1	9.96297e-06
down 48h and 6 d	AT4G36740	HB40	HOMEOBOX PROTEIN 40	-1.02088	-1.2845	-1.51576	-0.831631	-0.541233	-1.00104	0.0818224	0.236589	0.000276224	0.230199	1	0.0745946
down 48h and 6 d	AT4G27670	HSP21	HEAT SHOCK PROTEIN 21	-4.15121	-6.56867	-7.5585	-5.74868	-6.38061	-7.35898	0.000170616	1	6.26068e-25	7.84785e-09	0.205706	7.15424e-43
down 48h and 6 d	AT4G24280	HSP70-6	HEAT SHOCK PROTEIN 70-6	-3.33096	-2.79011	-3.52586	-2.10774	-3.2605	-4.04527	0.0106983	0.878546	9.75804e-05	0.107732	0.325991	6.67356e-05
down 48h and 6 d	AT4G24190	HSP90.7	HEAT SHOCK PROTEIN 90.7	-0.343032	-0.805407	-1.35705	-0.793926	-0.917648	-1.38933	0.910754	1	3.1354e-05	0.201277	1	0.000281775
down 48h and 6 d	AT4G22740		glycine-rich protein	-0.699534	-0.74706	-1.07234	-0.802673	-0.719166	-1.03794	0.277608	1	0.00479938	0.181524	1	0.0118619
down 48h and 6 d	AT4G21510	FBS2	F-BOX STRESS INDUCED 2	-0.118338	-0.826864	-1.34227	-0.445216	-0.550443	-1.01091	1	1	0.000675993	0.919368	1	0.012708
down 48h and 6 d	AT4G13480	MYB79	MYB DOMAIN PROTEIN 79	-0.400204	-1.00497	-1.59897	-1.00768	-0.946528	-1.5294	1	1	0.142525	0.397569	1	0.00842162
down 48h and 6 d	AT4G12400		Heat shock protein 70 (HSP70)-interacting protein	-0.930045	-1.37463	-1.97886	-1.38066	-1.55771	-2.24853	0.0354072	1	3.25132e-10	0.00195631	1	4.64526e-11
down 48h and 6 d	AT4G11660	HSFB2B	HEAT SHOCK TRANSCRIPTION FACTOR B2B	-1.7439	-1.84936	-2.44016	-1.92959	-1.54104	-2.15683	4.14446e-05	0.466042	2.71602e-11	2.00444e-05	1	6.55887e-10
down 48h and 6 d	AT4G10360		TRAM, LAG1 and CLN8 (TLC) lipid-sensing domain containing protein	-0.521171	-0.732881	-1.10286	-0.892652	-0.970802	-1.30901	0.562393	1	0.00600774	0.151231	0.765459	0.00081022
down 48h and 6 d	AT4G10250	HSP22	Belongs to the small heat shock protein (HSP20) family	-4.88375	-7.22596	-8.21557	-6.12386	-6.45618	-7.40642	1.6758e-05	0.613421	1.57807e-36	4.40402e-13	0.00104166	2.88677e-21
down 48h and 6 d	AT4G02520	GSTF2	GLUTATHIONE S-TRANSFERASE PHI 2	-1.21242	-1.96217	-2.66261	-0.818136	-0.864799	-1.58375	0.108871	1	6.81876e-08	0.503868	0.969549	0.000430684
down 48h and 6 d	AT4G02450	P23-1	isoform of a co-chaperone of HSP90	-2.58055	-3.39011	-3.93269	-0.477282	-2.13522	-3.05214	0.0209025	0.0256594	0.000116886	1	0.966487	0.00287346
down 48h and 6 d	AT4G02080	SAR2	SECRETION-ASSOCIATED RAS SUPER FAMILY 2	-0.659044	-0.870376	-1.21012	-0.644034	-0.86606	-1.30114	0.298186	1	0.000772308	0.454032	1	0.000599102
down 48h and 6 d	AT4G01370	MPK4	MAP KINASE 4	-0.101863	-0.681128	-1.10332	-1.05314	-0.966915	-1.57602	1	1	0.212101	0.113224	1	0.0448154
down 48h and 6 d	AT4G00850	GIF3	GRF1-INTERACTING FACTOR 3	-0.576451	-0.862684	-1.28103	-0.740697	-0.81946	-1.29551	0.473317	1	0.000131349	0.295756	1	0.000616611
down 48h and 6 d	AT3G62600	ERDJ3B	dnaJ protein ERDJ3B-like	-0.0373418	-0.602499	-1.12122	-0.829785	-1.01202	-1.36116	1	1	0.00561323	0.241812	0.838064	0.000726015
down 48h and 6 d	AT3G62260	PP2C49	TYPE 2C PROTEIN PHOSPHATASE 49	-0.469416	-1.05719	-1.69648	-1.38178	-1.37406	-1.98883	0.876118	1	4.65869e-05	0.00943848	1	7.39596e-07
down 48h and 6 d	AT3G60210	GROES	GroES-like family protein	-0.296493	-0.990176	-1.42326	-0.815478	-0.884648	-1.38617	0.997026	1	1.8419e-05	0.329512	1	0.000903543
down 48h and 6 d	AT3G58100	PDCB5	PLASMODESMATA CALLOSE-BINDING PROTEIN 5	-0.655976	-0.739349	-1.27291	-1.09717	-1.05253	-1.71219	0.598932	1	0.00908273	0.339889	1	0.000109286
down 48h and 6 d	AT3G55580	TCF1	TOLERANT TO CHILLING AND FREEZING1	-1.58819	-1.74587	-2.40678	-0.297399	-0.259589	-1.00396	0.0193627	1	5.58193e-12	1	0.0066692	0.0506673
down 48h and 6 d	AT3G53230	CDC48	CELL DIVISION CYCLE 48B	-0.529496	-0.957603	-1.44043	-0.854787	-0.73461	-1.26714	0.549869	1	5.88822e-05	0.351654	1	0.00714564
down 48h and 6 d	AT3G51980		ARM repeat superfamily protein	-0.547581	-0.755586	-1.0991	-0.791118	-0.917833	-1.38932	0.524913	1	0.00363486	0.185572	1	0.000407923
down 48h and 6 d	AT3G48330	PIMT1	PROTEIN-L-ISOASPARTATE METHYLTRANSFERASE 1	-1.0335	-1.38333	-1.89576	-1.33319	-1.88816	-2.42743	0.11807	1	1.01936e-05	0.0657461	0.325991	1.03396e-06
down 48h and 6 d	AT3G46460	UBC13	UBIQUITIN-CONJUGATING ENZYME 13	-0.985985	-2.1225	-2.98227	-1.74286	-2.14183	-2.89004	0.315279	1	6.32523e-10	0.014885	0.842631	7.71649e-18
down 48h and 6 d	AT3G44600	CYP71	CYCLOPHILIN 71	3.03067	-0.111829	-1.02774	-2.60868	-2.34165	-3.18844	1.76338e-05	4.46473e-05	1	0.0331983	1	0.0161057
down 48h and 6 d	AT3G26710	CCB1	COFACTOR ASSEMBLY OF COMPLEX C	-1.02667	-1.26602	-1.95092	-2.43206	-2.23478	-2.62085	0.174437	1	0.110254	0.00263958	0.0367134	0.000291723
down 48h and 6 d	AT3G25230	ROF1	ROTAMASE FKBP 1	-0.351588	-1.36505	-2.04262	-0.98772	-1.13362	-1.81796	0.935868	1	1.98194e-07	0.104424	1	7.67927e-06
down 48h and 6 d	AT3G24500	MBF1C	MULTIPROTEIN BRIDGING FACTOR 1C	-2.36689	-4.79423	-5.77033	-5.24147	-5.32826	-6.27505	0.00766188	1	4.0953e-16	6.12719e-22	0.00472771	1.28249e-36
down 48h and 6 d	AT3G23990	HSP60	HEAT SHOCK PROTEIN 60	-0.540882	-1.43829	-2.13523	-1.39901	-1.77136	-2.49443	0.510166	1	1.07534e-11	0.000862071	1	1.95483e-08
down 48h and 6 d	AT3G22830	HSFA6B	HEAT SHOCK TRANSCRIPTION FACTOR A6B	-3.38194	-5.72083	-6.68791	-4.7334	-4.84761	-5.82694	0.000198393	0.226472	2.25316e-57	2.93837e-11	1	9.46262e-30
down 48h and 6 d	AT3G22370	AOX1A	ALTERNATIVE OXIDASE 1A	-0.372829	-1.41769	-2.01192	-0.996314	-1.43502	-2.17324	1	1	0.000199427	0.464516	1	0.00028471
down 48h and 6 d	AT3G21175	GATA24	GATA TRANSCRIPTION FACTOR 24	-1.30731	-1.86772	-2.19358	-1.54845	-1.40463	-1.55533	0.103487	0.0863399	2.81655e-05	0.00278634	0.0761771	0.00376917
down 48h and 6 d	AT3G20910	NF-YA9	nuclear factor Y, subunit A9	-0.852076	-0.939937	-1.32154	-0.25547	-0.606381	-1.25239	0.184045	1	0.00175971	1	0.776421	0.0696498
down 48h and 6 d	AT3G17611	RBL10	RHOMBOID-LIKE PROTEIN 10	-0.714057	-1.39036	-1.96875	-1.01132	-1.11899	-1.80522	0.316796	1	4.81347e-09	0.337676	1	1.21338e-05
down 48h and 6 d	AT3G16050	PDX1.2	PYRIDOXINE BIOSYNTHESIS 1.2	-1.55411	-2.7347	-3.58084	-2.57558	-2.68011	-3.54375	5.34225e-05	1	6.88875e-25	1.72296e-09	1	8.44726e-19
down 48h and 6 d	AT3G14200		Chaperone DnaJ-domain superfamily protein	-0.723995	-1.45276	-2.1703	-1.08526	-0.901067	-1.47875	0.286284	1	3.24204e-11	0.0460855	1	0.000217405
down 48h and 6 d	AT3G12580	HSP70-4	HEAT SHOCK 70 KDA PROTEIN 4	-2.50836	-5.2161	-6.18532	-4.57633	-5.22237	-6.18595	1.38436e-05	0.656983	1.57807e-36	1.71262e-20	0.165004	5.03878e-35
down 48h and 6 d	AT3G12050		Aha1 domain-containing protein	-1.10503	-2.06805	-2.82645	-1.77391	-1.83798	-2.57837	0.0102528	1	4.5131e-16	8.36773e-05	1	8.20195e-11
down 48h and 6 d	AT3G10330	TFIIB2	TRANSCRIPTION FACTOR IIB 2	-0.609665	-1.09043	-1.72258	-0.607469	-1.22958	-1.79399	0.475781	1	1.58867e-06	0.639885	1	0.00579514
down 48h and 6 d	AT3G10020	HUP26	HYPOXIA RESPONSE UNKNOWN PROTEIN 26	-3.14668	-4.71968	-5.67725	-4.91386	-4.29457	-5.17346	0.0263682	1	1.50504e-13	1.68436e-07	0.165068	8.18115e-14
down 48h and 6 d	AT3G09640	APX2	ASCORBATE PEROXIDASE 2	-0.827457	-0.865061	-1.19576	-1.15603	-1.41654	-1.97469	0.473135	1	0.0300744	0.0857509	1	0.000271165
down 48h and 6 d	AT1G07890	APX1	ASCORBATE PEROXIDASE 1	-0.797574	-1.06987	-1.5319	-0.750371	-0.762633	-1.29847	0.218908	1	2.76182e-06	0.269324	1	0.000430684
down 48h and 6 d	AT3G09350	FES1A	Arabidopsis ortholog of the human Hsp70-binding protein 1	-0.749901	-1.73999	-2.4555	-1.51884	-1.86744	-2.62915	0.229879	1	1.06818e-09	0.00399475	1	4.42969e-10
down 48h and 6 d	AT3G09270	GSTU8	GLUTATHIONE S-TRANSFERASE TAU 8	0.484793	-0.606436	-1.21075	-1.05055	-0.674039	-1.1646	1	1	0.0317663	0.203723	1	0.0834304
down 48h and 6 d	AT3G09010		Protein kinase superfamily protein	-0.520403	-1.0338	-1.54661	-1.24576	-1.15701	-1.52931	0.69822	1	0.00581887	0.106482	1	0.0137052
down 48h and 6 d	AT3G08970	TMS1	THERMOSENSITIVE MALE STERILE 1	-1.16454	-2.50885	-3.38125	-2.34567	-2.65017	-3.48936	0.0674706	1	1.72961e-15	6.99401e-05	1	1.64247e-15
down 48h and 6 d	AT3G07770	HSP89.1	HEAT SHOCK PROTEIN 89.1	-0.115114	-0.751915	-1.2775	-0.850435	-1.03513	-1.58386	1	1	8.02959e-05	0.114744	1	2.06992e-05
down 48h and 6 d	AT3G07090	DESI1	Interacts with C3H59 via its WD40 domain and C-terminal region	-0.765475	-1.27359	-1.87293	-1.17894	-1.48451	-2.21194	0.206648	1	1.06879e-09	0.00768112	1	4.91363e-09
down 48h and 6 d	AT3G03270	HRU1	HYPOXIA RESPONSIVE UNIVERSAL STRESS PROTEIN 1	-0.862157	-1.521	-2.19182	-0.724837	-1.20381	-1.91241	0.342348	1	2.67048e-09	0.48483	1	3.30453e-05
down 48h and 6 d	AT2G47890	BBX11	B-BOX PROTEIN 11	-0.23616	-1.59579	-2.30901	-1.96065	-1.69219	-2.33773	1	1	1.92659e-07	0.00348594	1	1.12464e-09
down 48h and 6 d	AT2G47630	MAGL9	alpha/beta-Hydrolases superfamily protein	-0.750241	-0.985505	-1.53906	-0.685145	-1.24489	-1.97961	0.745202	1	0.0184094	1	1	0.0113284
down 48h and 6 d	AT2G47180	GolS1	GALACTINOL SYNTHASE 1	-4.13824	-5.15753	-6.11497	-3.89858	-3.5003	-4.32308	7.87224e-11	0.91251	1.48632e-19	0.000764431	0.498714	1.14639e-07
down 48h and 6 d	AT2G46240	BAG6	BCL-2-ASSOCIATED ATHANOGENE 6	-2.09777	-2.81487	-3.6838	-4.01924	-3.88541	-4.65483	0.00645325	1	3.27147e-11	1.60008e-11	4.68284e-11	6.63172e-35
down 48h and 6 d	AT2G46080	BPS2	BYPASS 2	-0.731646	-0.936323	-1.32567	-1.03552	-0.783496	-1.23524	0.263309	1	0.000402074	0.0535492	1	0.00157273
down 48h and 6 d	AT2G42760		DUF1685 family protein	-0.741864	-1.63861	-2.228	-0.935012	-0.617533	-1.13883	0.473327	1	1.35887e-09	0.058115	1	0.00276556
down 48h and 6 d	AT2G37970	HBP2	HAEM-BINDING PROTEIN 2	-0.790005	-1.26251	-1.64026	-0.873393	-1.36771	-1.92737	0.489077	0.7442	0.0187127	0.264019	1	0.00553137
down 48h and 6 d	AT2G36720		Acyl-CoA N-acyltransferase with RING/FYVE/PHD-type zinc finger domain-containing protein	-1.10534	-1.97668	-2.76434	-3.24577	-3.01493	-3.79743	0.399265	1	7.21371e-08	0.000611641	0.818548	5.07064e-08
down 48h and 6 d	AT2G35900		Mal d 1-associated protein	-1.22697	-1.71261	-2.37346	-1.73147	-1.83574	-2.57596	0.0146351	1	2.77902e-11	0.000105042	1	6.7939e-13
down 48h and 6 d	AT2G32120	HSP70-8	HEAT SHOCK 70 KDA PROTEIN 8	-1.46498	-2.52846	-3.33337	-3.25182	-3.33841	-4.07333	0.017188	0.955674	1.16976e-17	1.09883e-06	0.000185637	6.74262e-17
down 48h and 6 d	AT2G30550	DALL3	DAD1-LIKE LIPASE 3	-0.245022	-1.44635	-2.05505	-1.66124	-1.66795	-2.50367	1	1	4.05343e-05	0.0255211	1	6.33249e-05
down 48h and 6 d	AT2G28000	ARC2	ACCUMULATION AND REPLICATION OF CHLOROPLASTS 2	-0.306857	-0.964681	-1.48823	-1.02925	-1.11733	-1.75017	0.963363	1	2.07403e-06	0.0769591	1	6.48886e-06
down 48h and 6 d	AT2G26690	NPF6.2	NRT1/ PTR FAMILY 6.2	-1.24047	-1.72074	-2.09514	0.149664	-1.08345	-1.79726	0.484553	0.607757	0.00156941	1	1	0.0155584
down 48h and 6 d	AT2G26150	HSFA2	HEAT SHOCK TRANSCRIPTION FACTOR A2	-1.0242	-1.39127	-2.03647	-2.27987	-2.24502	-2.74827	0.310851	1	0.00236398	0.000611641	0.040812	2.4245e-07
down 48h and 6 d	AT2G26040	PYL2	PYR1-LIKE 2	-1.15324	-1.29936	-1.89547	-1.07296	-0.932818	-1.28426	0.135449	1	1.40856e-05	0.250401	1	0.0452092
down 48h and 6 d	AT2G25760	MLK3	MUT9P-LIKE-KINASE 3	-0.809987	-1.00611	-1.49582	-0.486592	-0.844113	-1.27488	0.141216	1	2.75039e-06	0.76532	1	0.00240671
down 48h and 6 d	AT2G25140	HSP98.7	HEAT SHOCK PROTEIN 98.7	-1.37226	-2.09237	-2.82192	-1.87479	-2.20266	-2.90062	0.00153688	1	1.07767e-13	0.000279083	0.165706	2.11739e-10
down 48h and 6 d	AT2G23780		RING-type zinc-finger	-1.41788	-2.06387	-2.83506	-2.22121	-2.38208	-3.23196	0.000432657	1	1.06595e-11	0.000367247	1	1.21044e-15
down 48h and 6 d	AT2G22360	DJA6	DNA J PROTEIN A6	-0.728888	-0.96567	-1.46925	-1.44954	-1.6265	-2.24336	0.257277	1	6.55919e-05	0.00985634	0.780311	5.31462e-08
down 48h and 6 d	AT2G20560	DNAJ	DNAJ heat shock family protein	-1.03136	-1.6159	-2.27467	-1.6695	-1.60287	-2.31751	0.0215605	1	2.84124e-10	0.00022788	1	8.38466e-10
down 48h and 6 d	AT2G07760		Zinc knuckle (CCHC-type) family protein	0.00196464	-1.1225	-1.321	0.374227	-1.33904	-2.30809	1	0.831821	0.336455	1	0.00766686	1
down 48h and 6 d	AT2G04030	HSP90.5	HEAT SHOCK PROTEIN 90.5	-0.513275	-0.932141	-1.45496	-0.890792	-1.1297	-1.7173	0.549869	1	3.94135e-06	0.136656	1	1.69586e-06
down 48h and 6 d	AT1G79930	HSP91	HEAT SHOCK PROTEIN 91	-0.525937	-1.32071	-1.95613	-1.11749	-1.24437	-1.89569	0.529465	1	3.83446e-09	0.0917246	1	1.61524e-06
down 48h and 6 d	AT1G74310	HSP101	HEAT SHOCK PROTEIN 101	-2.71788	-3.46471	-4.29524	-3.04892	-3.05145	-3.79125	2.59466e-08	0.00326065	4.09371e-28	2.78648e-08	0.00237482	1.22039e-14
down 48h and 6 d	AT1G67360	LDAP1	LD-ASSOCIATED PROTEIN 1	-1.0058	-0.905749	-1.21375	-0.926818	-0.919844	-1.17315	0.0398086	1	0.00794107	0.0481925	0.474627	0.00324128
down 48h and 6 d	AT1G66080	HLP1	HIKESHI-LIKE PROTEIN1	-0.998465	-2.50587	-3.34728	-1.52505	-1.91296	-2.76824	0.0620207	1	7.48865e-13	0.00344488	1	7.83588e-12
down 48h and 6 d	AT1G60420	NRX1	NUCLEOREDOXIN 1	-0.699763	-1.17807	-1.77988	-0.450626	-0.551711	-1.15556	0.404165	1	4.3777e-06	1	1	0.0445998
down 48h and 6 d	AT1G58330	ZW2	transcription factor-like protein	-0.060756	-1.40197	-2.03677	0.12312	-0.771	-1.45901	1	1	0.0254146	1	1	0.0991763
down 48h and 6 d	AT1G56410	HSP70T-1	HEAT SHOCK PROTEIN 70T-1	-1.27994	-2.25159	-3.10291	-1.02595	-1.03384	-1.80661	0.0681178	1	8.77124e-13	0.0585169	0.81235	5.42145e-05
down 48h and 6 d	AT1G56300	DJC53	Chaperone DnaJ-domain superfamily protein	-1.34706	-2.07795	-2.82921	-2.24386	-2.54771	-3.38236	0.0963108	1	1.79875e-11	1.05355e-06	1	2.1437e-16
down 48h and 6 d	AT1G55530	BTL6	RING/U-box superfamily protein	-0.596562	-1.0625	-1.5478	-1.41036	-0.902975	-1.45727	0.424604	1	3.99114e-06	0.0130114	1	2.57911e-05
down 48h and 6 d	AT1G55490	LEN1	LESION INITIATION 1	-0.910111	-2.04823	-2.84327	-1.99565	-2.42195	-3.24166	0.0818239	1	3.02362e-12	9.72503e-06	1	1.70139e-15
down 48h and 6 d	AT1G54050		ZPR1 zinc-finger domain protein	-2.59054	-4.36956	-5.33081	-3.88503	-4.20017	-5.08807	1.9034e-05	1	6.88875e-25	8.19702e-10	0.00410027	4.78229e-24
down 48h and 6 d	AT1G52560	HSP26.5	HSP20-like chaperones superfamily protein	-4.14783	-4.7358	-5.6639	-5.09244	-4.69956	-5.5106	1.24264e-05	0.28597	5.2261e-33	3.73309e-07	0.000948174	1.22648e-15
down 48h and 6 d	AT1G36730	CPUORF19	Conserved peptide uORF	-0.568767	-0.923472	-1.40775	-1.25274	-1.05495	-1.55213	0.465969	1	7.98833e-05	0.0033515	1	8.32194e-05
down 48h and 6 d	AT1G35660	BI1	BAX INHIBITOR 1	-0.710215	-1.03637	-1.58924	-0.702435	-0.896805	-1.43714	0.343625	1	1.9915e-05	0.59089	1	0.000739171
down 48h and 6 d	AT1G30070		Calcyclin-binding	-1.09782	-1.87131	-2.61736	-2.07043	-2.20315	-2.92502	0.0444127	1	7.79597e-13	0.000535972	0.382702	6.45186e-12
down 48h and 6 d	AT1G26800	MPSR1	MISFOLDED PROTEIN SENSING RING E3 LIGASE 1	-1.29543	-2.08632	-2.75047	-1.80613	-1.2722	-1.88943	0.0450326	0.700538	6.09128e-10	0.000988207	1	0.00570598
down 48h and 6 d	AT1G22770	GI	GIGANTEA	-1.23619	-1.20312	-1.6915	-1.15492	-1.20265	-1.80858	0.00697656	1	3.07164e-06	0.0128911	1	7.01734e-06
down 48h and 6 d	AT1G22360	UGT85A2	UDP-GLUCOSYL TRANSFERASE 85A2	-1.04425	-1.45713	-2.07433	-1.44637	-1.11282	-1.72038	0.0195231	1	5.9188e-10	0.00425506	1	2.28863e-07
down 48h and 6 d	AT1G21410	SKP2A	AtSKP2;1 is a homolog of human SKP2, the human F-box protein that recruits E2F1	-0.339124	-1.22302	-1.72545	-1.23955	-1.16322	-1.66812	0.98631	1	7.50239e-07	0.0709764	1	0.00226345
down 48h and 6 d	AT1G17180	GSTU1	Glutathione S-transferase	-0.0775425	-1.48095	-2.41608	-1.22632	-2.20237	-2.88096	1	0.100598	0.000512775	0.212758	0.479969	8.52209e-06
down 48h and 6 d	AT1G14360	UTR3	UDP-galactose transporter 3	-0.38967	-0.922588	-1.50285	-1.09655	-1.27239	-1.80132	0.838529	1	2.02773e-06	0.0746189	1	1.40115e-06
down 48h and 6 d	AT1G12770	EMB1586	EMBRYO DEFECTIVE 1586	-0.852892	-1.32319	-1.8829	-0.702906	-1.06433	-1.6982	0.557224	1	2.14675e-05	0.720997	1	3.39483e-06
down 48h and 6 d	AT1G12520	CCS	COPPER CHAPERONE FOR SOD1	-0.593503	-1.51844	-2.21314	-1.02166	-1.44143	-2.1284	0.420531	1	2.51996e-08	0.0298466	1	5.07795e-08
down 48h and 6 d	AT1G12440		A20/AN1-like zinc finger family protein	-0.317733	-1.5321	-2.28298	-0.675179	-0.919828	-1.59524	1	1	3.74839e-09	0.521268	1	2.46168e-05
down 48h and 6 d	AT1G10740	LDAH1	alpha/beta-Hydrolases superfamily protein	-1.13758	-1.26246	-1.98691	-1.86859	-1.95854	-2.60159	0.323539	1	0.0010043	0.0385684	0.958198	1.50863e-05
down 48h and 6 d	AT1G09070	SRC2	SOYBEAN GENE REGULATED BY COLD-2	0.0821658	-0.735384	-1.19482	-1.12064	-0.95733	-1.41868	1	1	0.0137765	0.326899	1	0.00687322
down 48h and 6 d	AT1G08440		aluminum activated malate transporter family protein	0.500386	-0.629055	-1.16838	-0.331556	-0.753277	-1.3897	0.919796	1	0.05626	1	1	0.0117125
down 48h and 6 d	AT1G08080	ACA7	ALPHA CARBONIC ANHYDRASE 7	-1.41683	-1.34562	-1.70164	-0.640145	-0.711518	-1.08966	0.0112075	0.512179	0.0237344	0.86751	1	0.212759
down 48h and 6 d	AT1G08010	GATA11	GATA TRANSCRIPTION FACTOR 11	-0.353213	-0.68461	-1.22524	-0.42362	-0.796556	-1.18039	1	1	0.0154062	0.969917	1	0.0844256
down 48h and 6 d	AT1G07890	ABCF1	ATP-BINDING CASSETTE F1	-0.797574	-1.06987	-1.5319	-0.750371	-0.762633	-1.29847	0.218908	1	2.76182e-06	0.269324	1	0.000430684
down 48h and 6 d	AT1G07350	TIN1	TUNICAMYCIN INDUCED 1	-1.79867	-2.23325	-2.93695	-1.89003	-1.83337	-2.53385	9.62169e-06	0.24065	7.46801e-19	1.25154e-05	1	1.36534e-10
down 48h and 6 d	AT1G03070	LFG4	LIFEGUARD 4	-0.745052	-1.82754	-2.59279	-1.53107	-1.73615	-2.45981	0.20615	1	9.21802e-12	0.0184445	1	1.64803e-07
