# Supplementary material for: Pochonia chlamydosporia synergistically supports systemic plant defense response in Phacelia tanacetifolia against Meloidogyne hapla
Source: Front Plant Sci. 2025 Jan 16;15:1497575. doi: 10.3389/fpls.2024.1497575 (PMC11779738; doi:10.3389/fpls.2024.1497575)
Supplement: Supplementary file 3 [file Table2.xlsx]

## Sheet: Tabelle1
Table S2: Regulated transkripts in Phacelia tanacetifolia in response to Meloidogyne hapla (MH), Pochonia chlamydosporia (PC) and a combination of both (MH+PC). Transcripts with log2-fold changes that were higher upregulated in MH+PC compared to MH and PC (hypothesis 2: MH+PC > 1 and MH+PC > MH and MH+PC > PC) for one or both harvesting time points. Log2-fold changes of MH+PC fitting hypothesis 2…
				log2FC 48 h			log2FC 6 d			q-value 48 h			q-value 6 d
harvest time point	protein id	short	Description	MH	PC	MH+PC	MH	PC	MH+PC	MH	PC	MH+PC	MH	PC	MH+PC
up 48 h	ATMG00310	ORF154	RNA-directed DNA polymerase (reverse transcriptase)-related family protein	1.14914	1.16749	1.25606	-2.54092	-0.893993	-0.232854	0.696769	1	0.680388	0.047093	0.341678	1
up 48 h	AT5G67350		hypothetical protein	0.707414	0.745059	1.11969	1.52089	0.838732	1.4252	0.637051	1	0.258465	0.0238017	1	0.027735
up 48 h	AT5G66390	PER72	PEROXIDASE 72	0.7521	0.448617	1.30907	0.306528	0.010733	0.62339	0.465994	1	0.04394	1	1	1
up 48 h	AT5G65470		O-fucosyltransferase family protein	1.03188	0.802244	1.03985	0.147562	0.490178	0.482152	0.0336297	0.88562	0.121036	1	0.992816	1
up 48 h	AT5G62280		DUF1442 family protein	0.269347	0.556127	1.58845	1.30149	1.1896	0.963966	1	1	0.126361	0.186894	0.0471967	0.690239
up 48 h	AT5G62220	XLT2	XYLOGLUCAN L-SIDE CHAIN GALACTOSYLTRANSFERASE POSITION 2	0.620094	1.11237	1.48173	0.699368	0.0279316	0.3059	0.618398	0.391	0.00122593	0.937129	1	1
up 48 h	AT5G52390		PAR1 protein	0.419741	1.37123	1.67042	2.63712	3.08387	2.98099	1	1	0.368832	0.267809	0.0179691	0.030648
up 48 h	AT5G51750	SBT1.3	SUBTILASE 1.3	0.616245	0.899829	1.0834	0.433884	-0.325249	0.0398789	0.678119	0.410411	0.0273062	1	0.69308	1
up 48 h	AT5G49630	AAP6	AMINO ACID PERMEASE 6	-0.190878	0.731388	1.57097	0.831727	0.77445	0.842257	1	1	0.000276729	1	1	1
up 48 h	AT5G49610		F-box family protein	0.21289	1.09699	1.20393	0.28024	0.523297	0.584239	1	0.435554	0.0125775	1	1	1
up 48 h	AT5G48490	DEG15	DIR1-LIKE	0.693202	0.835672	1.44506	1.00186	1.77696	1.37715	0.803181	1	0.147599	0.590384	4.08325e-06	0.145363
up 48 h	AT5G35740		Carbohydrate-binding X8 domain superfamily protein	1.14228	1.34022	1.52299	-0.081274	0.235844	0.263569	0.269676	0.21448	0.0362481	1	1	1
up 48 h	AT5G22580		Stress responsive A/B Barrel Domain-containing protein	1.6441	1.68543	1.72204	0.87346	0.518851	0.332846	0.0643747	0.232839	0.0246484	0.874413	0.903004	1
up 48 h	AT5G20230	BCB	BLUE COPPER BINDING PROTEIN	1.23054	0.853337	1.38135	0.225814	0.112458	0.286951	0.365873	1	0.0151188	1	1	1
up 48 h	AT5G19140	AILP1	aluminum induced protein with YGL and LRDR motifs	-0.134525	0.684301	1.46809	0.486412	2.77204	2.53732	1	1	0.566327	1	0.000154417	0.147326
up 48 h	AT5G13870	XTH5	XYLOGLUCAN ENDOTRANSGLUCOSYLASE/HYDROLASE 5	0.558908	0.745427	1.41167	-0.0983865	-0.123143	-0.401996	0.84573	1	0.032509	1	1	1
up 48 h	AT5G11180	GLR2.6	GLUTAMATE RECEPTOR 2.6	1.0085	2.20699	3.21679	1.46585	2.9541	2.34142	0.438942	0.834875	9.69826e-12	0.407063	1.32232e-15	0.288337
up 48 h	AT5G02700		F-box/RNI-like superfamily protein	0.562643	0.587845	1.65125	-1.94888	-0.859115	-1.27905	1	1	0.265914	0.0202149	1	0.356204
up 48 h	AT4G39700	HMP41	HEAVY METAL ASSOCIATED PROTEIN 41	0.875632	0.889739	1.4207	0.529786	0.544601	0.899066	0.298129	1	0.0397278	1	1	0.640744
up 48 h	AT4G39230	PCBER1	PHENYLCOUMARAN BENZYLIC ETHER REDUCTASE 1	0.809226	1.28068	3.10258	-0.0897283	0.06455	0.740364	0.976683	1	1.30122e-07	1	1	1
up 48 h	AT4G36810	GGPS1	PLASMA MEMBRANE INTRINSIC PROTEIN 3	-0.139305	0.487241	1.15567	1.25027	0.771566	-0.0727302	1	1	1	1	3.66259e-05	1
up 48 h	AT4G35100	PIP3	PLASMA MEMBRANE INTRINSIC PROTEIN 3	1.89549	1.46222	2.0013	1.76477	0.601317	1.12313	0.00324133	0.786288	0.00987263	0.0687098	1	0.651151
up 48 h	AT4G28250	EXPB3	EXPANSIN B3	0.319519	0.788937	1.61419	0.0407866	0.493121	0.681966	1	1	0.0192775	1	1	1
up 48 h	AT4G28000		P-loop containing nucleoside triphosphate hydrolases superfamily protein	1.05852	1.15917	1.5227	0.768374	0.255178	0.647451	0.123305	0.532589	0.00699736	0.55119	1	0.928143
up 48 h	AT4G17370		Oxidoreductase family protein	0.45777	0.801623	1.53344	-0.823771	-0.510873	-0.15001	1	1	0.040385	0.661172	0.629841	1
up 48 h	AT4G16370	OPT3	OLIGOPEPTIDE TRANSPORTER	1.08092	0.875633	1.73597	1.31224	0.171694	0.401562	0.378774	1	0.0125775	0.170371	1	1
up 48 h	AT4G15560	CLA1	1-DEOXY-D-XYLULOSE 5-PHOSPHATE (DXP) SYNTHASE 1	1.13874	0.79858	1.21658	1.56488	0.507479	0.645765	0.384989	1	0.545179	6.0599e-05	1	1
up 48 h	AT3G54260	TBL36	TRICHOME BIREFRINGENCE-LIKE 36	0.960634	0.546694	1.00166	1.22405	0.246385	0.816178	0.124591	1	0.525238	0.0499536	1	0.683253
up 48 h	AT3G51550	FER	FERONIA	0.942874	1.19248	1.24299	2.6357	2.22241	2.58921	0.642028	0.931742	0.557195	0.000482596	0.0653143	0.000450204
up 48 h	AT3G48740	SWEET11	ATSWEET11	1.25749	1.63836	1.6981	1.89951	0.757704	0.70541	0.0682281	0.0408952	0.0290051	0.00111562	0.551367	1
up 48 h	AT3G46730		NB-ARC domain-containing disease resistance protein	-0.463661	0.414742	1.12467	-1.20082	-1.3108	-0.667435	1	1	1	0.631142	0.0135025	1
up 48 h	AT3G45660		Encodes a member of the NAXT NPF subfamily.	-0.293684	0.769228	1.79952	0.267528	0.410516	0.727774	1	1	0.0220717	1	1	1
up 48 h	AT3G42170		DAYSLEEPER	1.63935	3.0723	4.39092	2.54805	1.71908	-1.82309	0.8776	0.447079	0.00010447	0.0303038	1.22907e-09	0.00602175
up 48 h	AT3G30340	UMAMIT32	USUALLY MULTIPLE ACIDS MOVE IN AND OUT TRANSPORTERS 32	1.09351	0.734652	2.07307	0.657839	0.824975	0.483826	0.677381	1	0.00987263	1	0.585299	1
up 48 h	AT3G28890	RLP43	RECEPTOR LIKE PROTEIN 43	1.18764	1.23439	1.37988	1.22792	0.713767	1.0752	0.35068	0.829511	0.344846	0.030449	1	0.14116
up 48 h	AT3G28730	NFD	NUCLEOSOME/CHROMATIN ASSEMBLY FACTOR D	1.83323	0.522417	2.15382	2.48343	-0.512174	0.0200733	0.575173	1	0.0180423	0.00331852	1	1
up 48 h	AT3G18670		Ankyrin repeat family protein	3.48726	2.26226	3.64522	-0.0405732	-0.799406	-1.31841	0.0321314	1	0.00534768	1	1	0.0139442
up 48 h	AT3G06510	SFR2	SENSITIVE TO FREEZING 2	0.459647	1.17351	1.30975	2.59792	0.48266	0.590724	1	1	0.688984	3.124e-05	1	1
up 48 h	AT3G05660	RLP33	RECEPTOR LIKE PROTEIN 33	1.21983	1.15582	1.50738	1.65834	0.915733	1.25873	0.569648	1	0.498552	0.0298466	1	0.175086
up 48 h	AT3G04720	PR4	PATHOGENESIS-RELATED 4	3.09812	2.99495	3.85401	3.41121	1.83389	3.23147	0.196578	0.693711	0.0618583	0.000949389	0.901564	0.00200026
up 48 h	AT3G03520	NPC3	non-specific phospholipase	-0.180823	0.784256	2.91029	0.657682	1.09184	0.58232	1	1	0.0012068	1	0.127007	1
up 48 h	AT3G02790	MBS1	METHYLENE BLUE SENSITIVITY 1	-0.0231661	1.22109	1.68597	-0.391616	-0.744836	-1.3137	1	1	0.00431658	1	1	0.652938
up 48 h	AT2G47940	DEG2	DEGP PROTEASE 2	0.016893	0.304254	1.25088	-0.447886	-1.11649	-1.06872	1	1	0.575769	1	0.044162	0.166463
up 48 h	AT2G47880	CEPD2	CEP DOWNSTREAM 2	0.803197	1.2603	1.65065	1.60034	0.634709	0.984324	0.731842	1	0.197616	0.0475511	1	0.729744
up 48 h	AT2G39000	GNAT4	GCN5‐RELATED N‐ACETYLTRANSFERASE 4	0.431725	2.20658	2.7807	0.530952	1.31464	0.669363	1	0.57709	1.60107e-08	1	0.00593971	1
up 48 h	AT2G35150	EXL7	EXORDIUM LIKE 7	1.28964	1.22553	1.38557	1.24149	0.511215	0.974116	0.0801659	0.25017	0.00703667	0.038002	1	0.383797
up 48 h	AT2G30860	GSTF9	GLUTATHIONE S-TRANSFERASE PHI 9	1.3567	0.666658	1.78534	-0.191345	0.220462	0.495777	0.0135457	1	0.035179	1	1	1
up 48 h	AT2G04032	ZIP7	ZINC TRANSPORTER 7 PRECURSOR	2.08713	1.41731	2.7582	0.597197	0.524065	0.4273	0.000205449	1	3.63668e-10	0.858688	0.596096	1
up 48 h	AT1G79960	OFP14	OVATE FAMILY PROTEIN 14	0.809272	0.981731	1.13745	1.25863	0.894457	1.11428	0.366536	0.776899	0.116953	0.0166782	0.30839	0.0863594
up 48 h	AT1G75620	GOXL3	GALACTOSE OXIDASE-LIKE 3	-0.579809	0.165639	2.16453	-0.815903	0.240758	0.631462	1	1	0.0323171	1	1	1
up 48 h	AT1G74875		F-box protein	-0.0883148	1.56251	2.57415	1.66703	0.679473	0.0986807	1	1	0.00182236	0.280162	0.200418	1
up 48 h	AT1G74780		Nodulin-like / Major Facilitator Superfamily protein	0.0695537	0.803753	1.00445	1.67083	0.667715	0.798285	1	1	0.679981	0.0498483	1	1
up 48 h	AT1G74520	HVA22A	HVA22 HOMOLOGUE A	1.0498	-0.0146462	1.0783	1.73876	0.705011	1.66273	0.356574	1	0.493142	0.0230322	1	0.0235565
up 48 h	AT1G68570	NRT1/ PTR FAMILY 3.1	NPF3.1	1.34293	1.39951	2.00115	0.388946	-0.103026	-0.442737	0.283842	0.399702	0.00189195	1	1	1
up 48 h	AT1G61680	TPS14	TERPENE SYNTHASE 14	-0.181339	0.432249	1.59761	0.364196	0.399401	0.273581	1	1	0.00428923	1	1	1
up 48 h	AT1G60710	ATB2	Encodes ATB2.	0.0734749	-0.424342	1.20265	-0.425895	1.83053	1.56199	1	1	1	1	0.0473797	0.683253
up 48 h	AT1G56000		FAD/NAD(P)-binding oxidoreductase family protein	0.380562	1.17906	2.26598	-0.123846	-0.751662	0.178661	1	1	0.000402074	1	0.482652	1
up 48 h	AT1G49820	MTK1	5-METHYLTHIORIBOSE KINASE 1	0.790458	0.851317	1.40102	0.281717	0.255416	0.967557	0.260237	1	0.0371423	1	1	0.317287
up 48 h	AT1G49750		Leucine-rich repeat (LRR) family protein	1.53375	1.06082	1.55662	0.953648	1.46525	1.09224	0.0986507	1	0.184211	0.747754	0.00104123	0.628028
up 48 h	AT1G49320	USPL1	UNKNOWN SEED PROTEIN LIKE 1	1.27019	1.11674	1.58092	0.313882	0.177615	0.276538	0.424445	0.942741	0.00413446	1	1	1
up 48 h	AT1G29400	ML5	MEI2-LIKE PROTEIN 5	0.112682	0.817367	1.34581	-0.514309	-0.353887	-0.387072	1	1	0.0258123	1	1	1
up 48 h	AT1G16300	GAPCP-2	GLYCERALDEHYDE-3-PHOSPHATE DEHYDROGENASE OF PLASTID 2	0.552201	2.82819	7.24391	-0.491694	-0.0891968	-0.249931	1	1	5.14069e-18	1	1	1
up 48 h	AT1G08500	ENODL18	EARLY NODULIN-LIKE PROTEIN 18	0.954513	0.987522	1.77242	0.282839	0.20609	0.229372	0.477561	1	0.0190943	1	1	1
up 6 d	AT5G67360	SBT1.7	SUBTILISIN-LIKE SERINE PROTEASE 1.7	0.601277	0.711998	0.913092	1.5273	0.717453	2.73687	0.842604	1	0.538926	0.0196188	1	0.000254305
up 6 d	AT5G66170	STR18	SULFURTRANSFERASE 18	-0.114542	-1.43287	-1.18404	-0.83449	-0.422616	1.00124	1	0.172852	0.045903	0.921468	0.242943	0.859295
up 6 d	AT5G62180	CXE20	CARBOXYESTERASE 20	-1.00743	-1.44944	-2.03012	0.415143	0.576485	1.40576	0.465139	1	0.0119424	1	1	0.291016
up 6 d	AT5G60900	RLK1	RECEPTOR-LIKE PROTEIN KINASE 1	0.434545	0.650158	0.980881	0.978647	1.0782	1.50163	1	1	0.547786	0.710825	0.603858	0.0229719
up 6 d	AT5G60020	LAC17	LACCASE 17	-0.589427	-0.256307	-0.237363	1.23809	-0.123817	1.39923	0.538775	1	1	0.0456882	1	0.0451728
up 6 d	AT5G56980		Pathogen-associated molecular pattern-induced gene.Responsive to jasmonic acid and wounding	-0.580604	0.0604618	0.000377743	0.414628	0.852672	1.82558	0.668731	1	1	1	1	0.000541207
up 6 d	AT5G55200	MGE1	MITOCHONDRIAL GRPE 1	-0.176248	-0.0444661	0.492421	-1.2837	-0.469064	2.67738	1	1	1	0.554062	0.355691	0.0010312
up 6 d	AT5G55160	SUMO2	SMALL UBIQUITIN-LIKE MODIFIER 2	1.33737	1.15685	0.912203	0.666558	1.39597	1.65187	0.528443	0.546485	1	1	0.0684785	0.02916
up 6 d	AT5G49190	SUS2	SUCROSE SYNTHASE 2	0.263427	-0.415549	-0.373146	2.43856	2.4944	4.57073	1	1	1	0.414953	0.745127	0.000370083
up 6 d	AT5G45540		transmembrane protein, putative (DUF594	0.0427328	0.256044	0.434125	1.08171	1.43359	1.7449	1	1	1	0.113856	0.00583785	7.92178e-05
up 6 d	AT5G40010	AATP1	AAA-ATPASE 1	0.231806	0.283883	0.18626	1.58824	1.42615	2.0197	1	1	1	0.00963531	0.0557773	1.59137e-06
up 6 d	AT5G36110	CYP716A1	CYTOCHROME P450, FAMILY 716, SUBFAMILY A, POLYPEPTIDE 1	-0.494549	-1.13258	-1.72842	-1.84985	-2.32759	1.40302	0.910508	1	0.00100054	0.0207295	5.85221e-06	0.637782
up 6 d	AT5G35450		Disease resistance protein (CC-NBS-LRR class) family	3.73231	0.569311	-0.0333323	0.944029	1.12034	1.42979	9.06967e-05	1	1	0.290905	0.166119	0.00295702
up 6 d	AT5G23990	FRO5	FERRIC REDUCTION OXIDASE 5	0.193077	-0.0244505	0.909407	0.440795	1.67647	2.26155	1	1	1	1	0.100597	0.000213859
up 6 d	AT5G23520		smr (Small MutS Related) domain-containing protein	-0.908702	-0.320594	0.0735899	1.0529	1.03854	1.47205	0.32337	1	1	0.279982	0.629025	0.00451351
up 6 d	AT5G23400		Leucine-rich repeat (LRR) family protein	0.348861	0.470861	0.819837	1.01658	0.906789	1.78911	1	1	1	0.86208	1	0.0427111
up 6 d	AT5G22890	STOP2	SENSITIVE TO PROTON RHIZOTOXICITY 2	0.108994	0.271973	0.258031	1.36522	1.18452	1.46273	1	1	1	0.0265338	0.111772	0.0295771
up 6 d	AT5G19970		Involved in hormone metabolic processes and root development	0.203246	0.642162	0.952661	1.15032	1.19454	1.5234	1	1	0.358509	0.160889	0.0853556	0.00362535
up 6 d	AT5G19875		transmembrane protein	0.382362	0.259096	0.107922	1.28777	1.47535	1.97476	1	1	1	0.551614	0.381043	0.0129774
up 6 d	AT5G11290		transmembrane protein, putative (DUF247)	1.42337	1.37761	1.03198	1.52705	1.64731	1.93352	0.0847654	0.00995308	0.918406	0.37158	0.059199	0.00137033
up 6 d	AT5G10610	CYP81K1	CYTOCHROME P450, FAMILY 81, SUBFAMILY K, POLYPEPTIDE 1	0.389892	0.356485	0.483386	1.26716	1.43167	1.8917	1	1	1	0.0834255	0.0747677	5.10563e-05
up 6 d	AT5G07990	CYP75B1	CYTOCHROME P450 75B1	0.447628	0.788909	0.709535	1.16234	1.43605	2.235	1	0.602652	1	0.153559	0.161078	1.52596e-06
up 6 d	AT5G07010	ST2A	SULFOTRANSFERASE 2A	1.66582	0.809542	0.587917	1.04832	0.766436	1.40847	0.0198498	0.23251	1	1	1	0.760294
up 6 d	AT5G04250		Cysteine proteinases superfamily protein	-0.0683213	0.503169	0.609469	1.18229	1.39317	1.62649	1	1	1	0.198497	0.0412293	0.000778285
up 6 d	AT5G01120		hypothetical protein (DUF674)	-1.24487	-1.04045	-0.610828	0.747434	1.48128	1.69266	0.0975647	0.309523	0.65358	1	0.181167	0.00214632
up 6 d	AT4G27190		NB-ARC domain-containing disease resistance protein	-0.945033	-1.10566	-1.35971	0.574916	0.992187	1.32389	0.161157	0.906112	0.0412469	1	0.4113	0.171033
up 6 d	AT4G24000	CSLG2	CELLULOSE SYNTHASE LIKE G2	0.998923	0.239691	-0.119027	0.873178	1.12502	1.6983	0.639551	0.544089	1	0.576561	0.619323	0.00290067
up 6 d	AT4G21470	FMN/FHY	RIBOFLAVIN KINASE/FMN HYDROLASE	-1.08406	-0.395029	0.532332	1.4537	1.30145	1.562	0.0124553	0.35343	1	0.12916	0.166119	0.0349246
up 6 d	AT4G18210	PUP10	PURINE PERMEASE 10	-0.266437	0.520091	0.600408	0.553396	-1.42743	1.35389	1	1	1	1	0.00590835	0.0957109
up 6 d	AT4G14746		neurogenic locus notch-like protein	-0.368791	0.0677671	0.101115	0.550291	0.982085	1.51389	1	1	1	1	0.93355	0.0439136
up 6 d	AT4G10630		Glutaredoxin family protein	0.0913742	-0.0755934	0.112286	0.820462	1.12118	1.64473	1	1	1	0.998387	0.716936	0.016977
up 6 d	AT4G09650	ATPD	ATP SYNTHASE DELTA-SUBUNIT GENE	-0.763554	-1.28235	-0.794597	0.273193	0.291434	1.91478	1	0.261716	0.988477	1	1	0.0188312
up 6 d	AT4G04220	RLP46	RECEPTOR LIKE PROTEIN 46	-0.0931966	0.604062	0.843604	0.0792077	1.59025	2.5185	1	1	1	1	1	0.000164185
up 6 d	AT4G02280	SUS3	SUCROSE SYNTHASE 3	0.81165	-0.190424	-0.252982	2.84149	2.49348	5.25796	0.910754	1	1	0.214412	0.8185	5.04315e-05
up 6 d	AT3G62270	BOR2	REQUIRES HIGH BORON 2	-0.237488	0.283456	0.599825	1.25131	1.22703	1.89729	1	1	1	0.270091	0.746519	0.00794566
up 6 d	AT3G56400	WRKY70	WRKY DNA-BINDING PROTEIN 70	0.550968	0.877749	0.996007	1.78437	1.45325	2.14968	1	0.88919	0.773158	0.280909	0.425114	0.000311825
up 6 d	AT3G55990	ESK1	ESKIMO 1	0.156416	0.162571	0.439662	0.862544	0.349871	1.33767	1	1	1	0.387603	1	0.0163556
up 6 d	AT3G50770	CML41	CALMODULIN-LIKE 41	-0.065172	0.144262	0.213289	1.5143	1.53174	2.09449	1	1	1	0.168066	0.232368	0.003561
up 6 d	AT3G48590	NF-YC1	Nuclear transcription factor Y subunit C1	0.478607	1.09254	0.583573	0.412683	0.400436	1.2815	0.961158	0.000339335	1	1	1	0.782495
up 6 d	AT3G48310	CYP71A22	CYTOCHROME P450, FAMILY 71, SUBFAMILY A, POLYPEPTIDE 22	0.857389	1.25078	0.61919	1.90625	2.5533	3.33433	0.623404	0.0245222	1	0.0471005	1.3922e-06	1.23176e-07
up 6 d	AT3G48300	CYP71A23	CYTOCHROME P450, FAMILY 71, SUBFAMILY A, POLYPEPTIDE 23	0.244158	0.346868	0.030795	2.3954	1.72086	3.65896	1	1	1	0.00141321	0.597501	3.23158e-10
up 6 d	AT3G47500	CDF3	CYCLING DOF FACTOR 3 Dof-type zinc finger domain-containing protein	0.150809	0.329115	0.903697	1.56226	0.68487	2.33513	1	1	1	0.168052	1	0.00352969
up 6 d	AT3G46940	DUT1	DUTP-PYROPHOSPHATASE-LIKE 1	-1.09006	-0.152882	-0.220333	0.797543	2.01135	2.29197	0.149621	1	1	1	0.00331755	0.0375967
up 6 d	AT3G30390	AVT6	amino acid transporter	1.20005	0.305086	0.501143	0.479532	0.149729	1.09496	0.01833	1	1	1	1	0.203794
up 6 d	AT3G26170	CYP71B19	CYTOCHROME P450, FAMILY 71, SUBFAMILY B, POLYPEPTIDE 19	-0.385803	0.358586	0.795532	2.45491	0.191361	3.37395	1	1	1	0.00768112	1	0.000142322
up 6 d	AT3G22060		contains Pfam profile: PF01657 Domain of unknown function	1.06821	0.158023	0.227295	0.610671	0.245724	1.77031	0.217153	1	1	1	1	0.0444527
up 6 d	AT3G20300		extracellular ligand-gated ion channel protein (DUF3537)	2.2677	1.55187	1.24203	0.858649	0.558573	1.02862	1.45061e-05	0.000265752	0.0997612	1	1	1
up 6 d	AT3G18080	BGLU44	B-S GLUCOSIDASE 44	0.142299	0.133755	-0.110965	0.977425	0.978731	1.51143	1	1	1	0.832533	0.926415	0.0243537
up 6 d	AT3G18070	BGLU43	BETA GLUCOSIDASE 43	0.325921	0.180509	-0.15565	0.909933	0.8393	1.42227	1	0.904261	1	0.863517	1	0.0485425
up 6 d	AT3G17020		Adenine nucleotide alpha hydrolases-like superfamily protein	-0.200622	0.0145042	0.0784962	0.281377	0.380259	1.23918	1	1	1	1	1	0.0496143
up 6 d	AT3G14840	LIK1	LYSM RLK1-INTERACTING KINASE 1	1.79431	1.26557	1.38415	1.22584	1.18051	1.65585	0.000432657	0.424552	0.588583	0.276795	0.431326	0.00231497
up 6 d	AT3G14630	CYP72A9	CYTOCHROME P450, FAMILY 72, SUBFAMILY A, POLYPEPTIDE 9	1.09135	0.320177	0.824768	1.74497	1.52846	1.99685	0.848177	1	1	0.0970825	0.468143	0.0117628
up 6 d	AT3G14470	LRR4	LEUCINE RICH REPEAT PROTEIN 1	-0.15411	0.872024	0.775492	1.1493	1.33589	2.24219	1	0.877343	1	0.808281	0.959794	0.0277113
up 6 d	AT3G13790	CWI1	CELL WALL INVERTASE 1	-0.0364812	-0.02286	-0.0899169	1.02677	1.24365	1.66988	1	1	1	0.758669	0.553391	0.0441712
up 6 d	AT3G09600	LCL5	LHY-CCA1-LIKE5	-0.107645	-0.0538688	0.302975	0.731039	0.415797	1.51582	1	1	1	1	1	0.030607
up 6 d	AT3G09220	LAC7	LACCASE 7	1.13757	0.561687	0.498904	1.66502	1.86021	1.87987	0.0465577	0.906112	1	0.025313	3.60469e-06	0.00010756
up 6 d	AT3G07520	GLR1.4	GLUTAMATE RECEPTOR 1.4	0.998654	0.961284	0.705204	0.869046	1.53703	1.95216	0.956692	0.844831	1	1	0.251295	0.00245377
up 6 d	AT3G06130	HMP25	HEAVY METAL ASSOCIATED PROTEIN 25	-0.0367915	0.300034	0.15885	0.1222	0.485415	1.37319	1	1	1	1	1	0.0281824
up 6 d	AT3G05640	EGR1	E GROWTH-REGULATING 1	-0.429203	-0.107337	0.794513	0.863863	0.830826	1.57451	0.91037	0.716897	0.716977	0.521652	1	0.00240994
up 6 d	AT3G04080	APY1	APYRASE 1	1.35907	0.942936	0.393172	-0.464045	0.666478	1.07167	0.0109369	0.00480896	1	1	1	0.646197
up 6 d	AT3G03770		Leucine-rich repeat protein kinase family protein	1.00313	0.698551	1.00256	0.788271	1.31477	1.61206	0.398588	1	0.390997	1	0.197646	0.0473414
up 6 d	AT3G02800	PFA-DSP3	PLANT AND FUNGI ATYPICAL DUAL-SPECIﬁCITY PHOSPHATASE 3	-0.354942	0.392164	0.708559	0.914141	1.23219	1.49324	1	1	0.867176	0.579119	0.161286	0.0167017
up 6 d	AT3G02645		transmembrane protein, putative (DUF247)	-0.111917	-0.377672	-0.588333	1.29493	0.873237	1.94105	1	1	1	0.443485	1	0.00158442
up 6 d	AT2G47520	ERF71	ETHYLENE RESPONSE FACTOR 71	0.488857	0.0542864	-0.135219	1.0239	2.38487	2.79955	1	1	1	0.974335	0.111751	0.0271567
up 6 d	AT2G45220		Acts in the modification of cell walls via demethylesterification of cell wall pectin	-0.82598	-1.16322	-0.560899	0.280392	0.640063	1.43865	0.493259	0.00326065	0.98772	1	1	0.572679
up 6 d	AT2G44300	LTPG14	GLYCOSYLPHOSPHATIDYLINOSITOL-ANCHORED LIPID PROTEIN TRANSFER 14	0.580698	0.540759	0.963286	0.937588	1.12554	1.1421	0.792413	1	0.529452	0.942759	0.0458219	0.291907
up 6 d	AT2G43840	UGT74F1	UDP-GLYCOSYLTRANSFERASE 74 F1	-0.443135	-0.504309	-0.878817	0.889325	1.23525	2.23125	1	1	1	1	0.876836	0.000995538
up 6 d	AT2G42570	TBL39	TRICHOME BIREFRINGENCE-LIKE 39	0.0109586	0.439237	0.530503	0.572571	1.33688	1.82416	1	1	1	1	0.0638339	1.36419e-05
up 6 d	AT2G41380		S-adenosyl-L-methionine-dependent methyltransferases superfamily protein	-0.307092	-0.692603	-0.987471	-0.0746579	-0.017218	1.91189	1	1	0.919683	1	0.980383	0.0351881
up 6 d	AT2G40890	CYP98A3	CYTOCHROME P450, FAMILY 98, SUBFAMILY A, POLYPEPTIDE 3	0.129674	0.239742	0.183619	1.22692	1.17724	1.2967	1	1	1	0.0390919	0.025222	0.0346326
up 6 d	AT2G39440		ribonuclease H2 subunit C-like protein	-0.605521	-0.728308	-0.769004	-0.183186	1.06801	1.66962	0.934887	1	0.451135	1	0.948163	0.0406401
up 6 d	AT2G38940	PHT1	PHOSPHATE TRANSPORTER 1	-0.270426	0.37841	0.311495	2.01405	2.10075	2.28162	1	1	1	0.0807487	0.0660942	0.0335104
up 6 d	AT2G38152		alpha 1,4-glycosyltransferase family protein	-0.356053	0.0665327	0.408572	-0.09821	0.278191	1.87622	1	1	1	1	1	0.00149755
up 6 d	AT2G36430		transmembrane protein, putative (DUF247)	1.44826	-0.386864	0.786647	0.318247	1.38687	2.91488	0.429564	1	1	1	1	0.000563828
up 6 d	AT2G36290		alpha/beta-Hydrolases superfamily protein	-0.907146	0.0871311	0.237749	0.570653	1.10415	1.26651	0.0811917	1	1	1	0.271782	0.0439136
up 6 d	AT2G34930		disease resistance family protein / LRR family protein	0.285287	0.439499	0.718454	0.246527	0.736131	1.40225	1	1	1	1	1	0.00971291
up 6 d	AT2G28160	NAD-ME2	NAD-DEPENDENT MALIC ENZYME 2	0.265708	0.666323	0.931645	0.89933	1.07459	2.23313	1	1	0.701982	1	1	4.83232e-08
up 6 d	AT2G26650	KT1	K+ TRANSPORTER 1	0.544687	0.508575	0.802787	0.349791	0.899607	1.21124	0.63255	1	0.525238	1	0.440422	0.0495063
up 6 d	AT2G26330	QRP1	QUANTITATIVE RESISTANCE TO PLECTOSPHAERELLA 1	0.246212	0.457629	0.525948	0.270367	1.00492	2.17355	1	1	1	1	1	0.0167101
up 6 d	AT2G22660	GRDP1	GLYCINE-RICH DOMAIN PROTEIN1	-0.361569	0.311233	0.412455	1.45278	1.52948	1.76557	0.937612	1	1	0.0344363	0.0113599	0.00641508
up 6 d	AT2G22590		UDP-Glycosyltransferase superfamily protein	-0.779346	1.13325	0.747718	0.621218	-0.178337	2.92435	1	1	1	1	1	0.00420325
up 6 d	AT2G19810	OZF1	OXIDATION-RELATED ZINC FINGER 1	-0.46391	-0.214967	-0.16493	0.564409	0.553513	1.40463	0.845597	1	1	1	1	0.0178291
up 6 d	AT2G19070	SHT	SPERMIDINE HYDROXYCINNAMOYL TRANSFERASE	-0.363339	0.0877506	0.417509	0.949582	0.800154	1.26078	0.934643	1	1	0.34589	0.953356	0.0224359
up 6 d	AT2G18980	PER16	Class III peroxidase cell wall-targeted protein	-0.455144	-0.341184	-0.447593	1.60997	1.53399	1.65333	0.853384	1	0.764776	0.0166782	0.0856328	0.058992
up 6 d	AT2G17760		Eukaryotic aspartyl protease family protein	0.0430566	0.158833	-0.016136	0.737977	-0.251424	1.26386	1	1	1	0.953305	0.0885613	0.0178291
up 6 d	AT2G15042		Leucine-rich repeat (LRR) family protein	-0.0796575	-0.206822	0.0409052	1.21456	1.82736	1.83403	1	1	1	0.910454	0.00948947	0.0121953
up 6 d	AT2G01340	AT17.1	Encodes a protein whose expression is responsive to nematode infection	-0.205519	0.416841	0.465062	0.846108	0.516005	1.83709	1	1	1	0.691857	1	0.000926612
up 6 d	AT2G01050		zinc ion binding / nucleic acid binding protein	1.13817	1.18992	0.953742	0.419583	1.22912	2.50822	0.221379	0.945296	1	1	1	4.0414e-09
up 6 d	AT1G80840	WRKY40	WRKY DNA-BINDING PROTEIN 40	0.431549	0.589044	0.717438	2.13704	1.96374	2.969	1	1	1	0.280199	0.539878	1.10486e-05
up 6 d	AT1G80730	ZFP1	ZINC-FINGER PROTEIN 1	1.61564	1.09457	1.18815	0.701531	0.306634	1.12255	0.0273841	0.848409	0.274871	1	1	0.487986
up 6 d	AT1G79900	BAC2	MITOCHONDRIAL BASIC AMINO ACID CARRIER 2	-0.866948	-0.485643	-0.412154	0.899203	1.47836	2.11953	0.484254	1	1	0.956487	0.367611	0.00411739
up 6 d	AT1G79520		Cation efflux family protein	0.173078	0.456038	0.261913	0.883815	1.02151	1.81947	1	0.942741	1	0.907619	0.960583	0.000494716
up 6 d	AT1G79360	OCT2	ORGANIC CATION TRANSPORTER 2	0.117427	0.81879	0.947912	1.42759	1.47106	1.54909	1	1	0.757837	0.00866932	0.145765	0.00453979
up 6 d	AT1G79040	PSBR	PHOTOSYSTEM II SUBUNIT R	1.84315	0.901951	0.933215	0.409691	1.49964	2.35259	0.124356	0.978395	1	1	0.388182	0.000431703
up 6 d	AT1G73805	SARD1	SAR DEFICIENT 1	0.170634	0.205928	0.194547	0.720412	0.902837	2.16624	1	1	1	0.954275	1	4.34714e-06
up 6 d	AT1G71200	BHLH160	BASIC HELIX LOOP HELIX 160	2.51176	1.62774	2.41643	0.788181	-0.267349	1.06096	0.0231031	0.620181	0.0584691	1	0.780311	1
up 6 d	AT1G68750	PPC4	PHOSPHOENOLPYRUVATE CARBOXYLASE 4	-0.614932	-0.235468	0.532038	0.617846	0.0395813	1.10837	0.893721	0.957255	1	0.857798	0.823877	0.0493875
up 6 d	AT1G65890	AAE12	ACYL ACTIVATING ENZYME 12	0.0644001	0.288582	0.597267	1.25808	1.19149	2.47513	1	1	1	0.448177	1	2.14068e-06
up 6 d	AT1G65060	4CL3	4-COUMARATE:COA LIGASE 3	-0.47781	0.655688	0.880973	1.95855	1.86319	2.02142	0.786951	1	0.916191	0.00888599	0.00509082	0.0991763
up 6 d	AT1G60500	DRP4C	DYNAMIN RELATED PROTEIN 4C	-0.0127247	0.031691	0.00467619	1.26535	1.4979	1.61909	1	1	1	0.0355083	0.00104166	0.0208669
up 6 d	AT1G53210	NCL	NA+/CA2+ EXCHANGER	0.329036	0.414193	0.309722	0.925595	0.748272	1.36314	1	1	1	0.570257	1	0.0277113
up 6 d	AT1G51700	DOF1	DOF ZINC FINGER PROTEIN 1	-0.00535194	0.0744498	-0.0833103	1.40185	1.38261	1.64715	1	1	1	0.223149	0.321344	0.0360215
up 6 d	AT1G51340	MATE	MULTI-DRUG AND TOXIC COMPOUND EXTRUSION	-0.0131006	0.128987	0.416244	1.08107	0.965503	1.56087	1	1	1	0.340132	0.897785	0.0118619
up 6 d	AT1G48120	MAIL3	MAIN-LIKE 3	2.18315	0.487438	1.9196	-0.761372	-0.542752	1.67483	0.0442547	1	0.708248	1	1	0.152692
up 6 d	AT1G47670		Transmembrane amino acid transporter family protein	0.0835042	0.106979	0.247594	1.7468	1.88046	2.19408	1	1	1	0.021584	0.016529	0.000209199
up 6 d	AT1G43760		DNAse I-like superfamily protein	1.71988	0.665736	0.520625	-0.207098	1.19054	1.27281	0.0388547	1	1	1	0.305585	0.00877766
up 6 d	AT1G34040	TAR3	TRYPTOPHAN AMINOTRANSFERASE RELATED 3	-0.0968661	0.0449179	0.17718	0.6072	1.3225	2.07282	1	1	1	1	0.172777	1.42321e-06
up 6 d	AT1G33110		MATE efflux family protein	-0.323082	0.28217	0.232737	1.1757	1.14552	1.45749	1	1	1	0.040177	0.130831	0.00340786
up 6 d	AT1G32780		GroES-like zinc-binding dehydrogenase family protein	0.0199779	-0.245887	-0.353566	1.10168	1.30984	1.83436	1	1	1	0.347919	0.26483	0.00057263
up 6 d	AT1G29640		senescence regulator (Protein of unknown function, DUF584)	0.918027	0.806729	0.947373	1.08204	1.33866	1.66714	0.501615	1	0.709863	0.629333	0.253157	0.0368269
up 6 d	AT1G27450	APT1	ADENINE PHOSPHORIBOSYL TRANSFERASE 1	0.922832	0.524007	0.295444	-0.0420765	0.77988	2.07037	0.382392	1	1	1	1	0.0112791
up 6 d	AT1G27180		disease resistance protein (TIR-NBS-LRR class)	0.408556	-0.239178	-0.686149	0.145556	0.96886	1.89515	1	1	0.936951	1	1	0.000967135
up 6 d	AT1G27170		transmembrane receptors / ATP binding protein	0.218898	-0.295136	-0.659904	0.16662	0.737245	1.66391	1	1	0.980813	1	1	0.0217422
up 6 d	AT1G24100	UGT74B1	UDP-GLUCOSYL TRANSFERASE 74B1	-0.0661799	0.219126	0.222054	1.16408	1.09901	1.61764	1	1	1	0.429253	0.704575	0.0277426
up 6 d	AT1G22400	UGT85A1	UDP-GLUCOSYL TRANSFERASE 85A1	-1.88833	-2.06365	-2.12908	-0.23817	0.73604	3.13589	0.674175	0.1683	0.021737	1	1	0.104781
up 6 d	AT1G20560	AAE1	ACYL ACTIVATING ENZYME 1	-0.00121344	-0.180802	-0.0824746	1.72706	1.49474	2.44916	1	1	1	0.147412	0.793443	0.0137435
up 6 d	AT1G16310	MTP10	METAL-TOLERANCE PROTEIN 10	0.0971224	0.425976	0.289783	0.765389	0.826553	1.61247	1	1	1	1	1	0.0112473
up 6 d	AT1G16130	WAKL2	WALL ASSOCIATED KINASE-LIKE 2	1.96817	1.32674	1.187	1.76931	1.97338	2.62581	0.0086619	0.388786	0.988091	0.42506	0.527699	0.0098203
up 6 d	AT1G15960	NRAMP6	NRAMP METAL ION TRANSPORTER 6	0.364677	0.589959	0.764892	1.20612	1.51506	2.39105	1	1	0.89697	0.528638	0.268005	0.0374018
up 6 d	AT1G10140		Uncharacterized conserved protein UCP031279	-0.34473	0.50327	0.895782	0.601119	0.896236	1.85977	1	1	0.634166	1	1	0.0137435
up 6 d	AT1G09830	PUR2	PURINE BIOSYNTHESIS 2	0.00870257	0.0369051	0.592515	2.78999	2.67786	3.28124	1	1	1	0.0924627	0.0926516	0.00597253
up 6 d	AT1G07650	COB	COBRA	2.24897	1.41551	1.57774	1.55796	1.23789	1.7276	1.45061e-05	0.429655	0.170611	0.0422096	0.563661	0.00966741
up 6 d	AT1G06330	HMP02	HEAVY METAL ASSOCIATED PROTEIN 2	-0.629775	-1.12981	-1.24657	0.108208	0.332711	1.98111	0.557616	0.291216	0.00367296	1	1	0.00517587
up 6 d	AT1G05460	SDE3	SILENCING DEFECTIVE	0.274943	0.595775	0.682438	0.115893	1.42158	1.49902	1	1	1	1	0.00407895	0.00516504
up 6 d	AT1G03495		HXXXD-type acyl-transferase family protein	-0.466528	-0.130902	-0.0587465	1.38683	1.14831	1.57192	1	1	1	0.0531411	0.509428	0.0224562
up 48 h and 6 d	AT5G67090	SBT1.9	SUBTILISIN-LIKE PROTEASE 1.9	0.815623	1.23897	1.26751	1.74439	0.904849	2.5435	0.785589	0.452957	0.397452	0.181524	1	0.000876495
up 48 h and 6 d	AT5G66816		DNA-directed RNA polymerase II subunit RPB1-like protein	-0.0123976	1.94996	2.65247	1.72538	1.45951	2.08193	1	0.224903	0.000867725	0.337676	1	0.0129927
up 48 h and 6 d	AT5G59520	ZIP2	ZRT/IRT-LIKE PROTEIN 2	0.129898	1.36686	1.58953	1.07931	1.53001	1.86614	1	0.512179	0.511304	0.863667	0.27061	0.0113817
up 48 h and 6 d	AT5G54370		Late embryogenesis abundant (LEA) protein-like protein	-0.0232265	0.37644	1.44748	0.915776	1.22663	1.70176	1	1	0.0487182	0.450662	0.174847	0.000199073
up 48 h and 6 d	AT5G51690	ACS12	1-AMINO-CYCLOPROPANE-1-CARBOXYLATE SYNTHASE 12	1.60754	0.88921	1.73781	-0.728604	-0.654887	1.75317	0.185995	1	0.351574	1	0.332961	0.0205668
up 48 h and 6 d	AT5G51080		RNase H family protein	1.48485	1.60249	2.41253	-0.115708	-0.466631	1.58378	0.984969	1	0.85351	1	0.638372	0.000136254
up 48 h and 6 d	AT5G44360	BBE23	Cell wall-derived damage-associated molecular patterns (DAMPs) that activate plant immunity	-0.876589	0.130784	1.99628	0.508286	0.864552	1.56004	0.919739	1	0.040537	1	1	0.742712
up 48 h and 6 d	AT5G42130	MFL1	MITOFERRINLIKE1	0.454858	1.40364	1.61753	1.58234	1.38565	2.10085	1	0.302246	0.0390599	0.154793	0.752792	0.00585188
up 48 h and 6 d	AT5G41380		CCT motif family protein	0.752238	0.936396	1.31631	1.08718	0.817232	1.19809	0.433769	1	0.0127688	0.163092	1	0.175086
up 48 h and 6 d	AT5G39660	CDF2	CYCLING DOF FACTOR 2	-0.0107117	0.426764	1.20783	1.27322	0.636682	2.26777	1	1	0.460455	0.548154	1	0.014616
up 48 h and 6 d	AT5G25900	CYP701A3	CYTOCHROME P450 701 A3	1.77076	1.79258	1.86666	-0.71137	1.28812	1.55253	0.0147048	0.0513463	0.0164974	1	0.551655	0.215307
up 48 h and 6 d	AT5G06900	CYP93D1	CYTOCHROME P450, FAMILY 93, SUBFAMILY D, POLYPEPTIDE 1	0.631146	1.20038	1.93559	1.0993	0.166429	1.44394	1	1	0.0105984	0.523874	1	0.0587698
up 48 h and 6 d	AT4G23030		MATE efflux family protein	0.741285	0.948767	1.55271	1.31198	1.42976	1.5575	0.533819	1	0.0202308	0.349853	0.0380792	0.0746185
up 48 h and 6 d	AT4G21700		DUF2921 family protein, putative (DUF2921)	0.414054	0.975461	2.09393	0.970339	0.757817	1.30484	1	1	0.000109415	0.142335	1	0.0137052
up 48 h and 6 d	AT4G13710	PLL25	Pectate lyase	0.601258	0.529991	1.04203	1.15355	0.775011	1.41139	0.636955	1	0.258513	0.0930519	1	0.00653742
up 48 h and 6 d	AT3G61040	CYP76C7	CYTOCHROME P450, FAMILY 76, SUBFAMILY C, POLYPEPTIDE 7	0.546383	0.829206	1.96912	0.424229	0.492047	1.13482	1	1	0.00050756	1	1	0.575588
up 48 h and 6 d	AT3G56970	BHLH38	BASIC HELIX-LOOP-HELIX 38	0.397268	0.55832	1.34308	0.631701	0.0377173	1.79044	1	1	0.0283114	1	0.533091	0.213878
up 48 h and 6 d	AT3G50740	UGT72E1	UDP-GLUCOSYL TRANSFERASE 72E1	0.25717	0.436693	1.25925	1.18514	0.974529	1.87145	1	1	0.340251	0.725166	1	0.0187113
up 48 h and 6 d	AT3G29000		Calcium-binding EF-hand family protein	1.25642	1.64269	1.78163	2.13458	2.44218	3.34397	0.160403	0.0834408	0.0115839	0.00149087	0.00201577	9.36274e-08
up 48 h and 6 d	AT3G17390	MTO3	METHIONINE OVER-ACCUMULATOR 3	1.72459	0.835025	1.9001	0.450031	-0.469536	1.75261	0.096558	1	0.100526	1	0.264193	0.0343745
up 48 h and 6 d	AT3G16520	UGT88A1	UDP-GLUCOSYL TRANSFERASE 88A1	0.317901	-0.173026	1.17591	0.320875	0.379856	1.93563	1	1	0.990853	1	1	0.00108409
up 48 h and 6 d	AT3G04860		hypothetical protein (DUF868)	0.581845	0.775732	1.36256	0.784011	0.659495	1.01955	0.91037	1	0.0371423	0.810733	1	0.666339
up 48 h and 6 d	AT2G37630	AS1	ASYMMETRIC LEAVES 1	0.0741638	0.885637	1.03505	1.4532	0.632671	1.51768	1	0.972608	0.405138	0.0346343	1	0.0246492
up 48 h and 6 d	AT2G29110	GLR2.8	GLUTAMATE RECEPTOR 2.8	1.40964	1.35247	2.10159	1.44013	1.38313	2.42129	0.184334	1	0.00429129	0.475195	1	0.00849982
up 48 h and 6 d	AT2G25680	MOT1	MOLYBDATE TRANSPORTER 1	0.30415	0.853354	1.57498	0.631516	0.430344	1.18437	1	1	0.0349713	1	1	0.658896
up 48 h and 6 d	AT2G24720	GLR2.2	GLUTAMATE RECEPTOR 2.2	0.683688	0.689364	1.20498	1.24269	1.16472	2.0144	0.502249	1	0.0553645	0.508304	1	0.00570598
up 48 h and 6 d	AT2G20690		A synthetic gene encoding the catalytic domain of the Arabidopsis thaliana gene At2g20690	-0.293609	0.577778	1.35863	1.69803	1.44272	2.38701	1	1	0.233416	0.167005	0.902357	0.00523567
up 48 h and 6 d	AT2G03090	EXPA15	EXPANSIN 15	1.3279	0.90118	1.71679	0.929408	0.649036	1.11964	0.0330426	1	0.00050756	0.853725	1	0.259724
up 48 h and 6 d	AT1G79790	FHY1	FLAVIN MONONUCLEOTIDE HYDROLASE 1	1.40109	1.0433	2.14478	1.59598	1.6042	2.03773	0.438942	1	0.0820722	0.30127	0.247771	0.00865249
up 48 h and 6 d	AT1G75290		encodes a protein whose sequence is similar to an isoflavone reductase	0.571029	0.846789	1.50728	0.907848	1.12612	1.41004	0.91037	1	0.0104923	0.632143	0.724585	0.158285
up 48 h and 6 d	AT1G64390	GH9C2	GLYCOSYL HYDROLASE 9C2	0.47107	0.646918	1.28333	0.943685	0.754827	1.15367	0.785259	1	0.0087923	0.386386	1	0.0602139
up 48 h and 6 d	AT1G56430	NAS4	NICOTIANAMINE SYNTHASE 4	1.3701	1.27467	1.80668	0.33804	1.16505	1.69783	0.0295699	0.319606	3.23531e-05	1	0.607969	0.000123566
up 48 h and 6 d	AT1G50060		CAP (Cysteine-rich secretory proteins,Antigen 5,Pathogenesis-related 1 protein) superfamily protein	0.771525	0.599634	1.0863	1.6119	0.834923	1.69246	0.545522	1	0.412336	0.0219191	1	0.00809078
up 48 h and 6 d	AT1G01580	FRO2	FERRIC REDUCTION OXIDASE 2	1.02803	1.00213	1.30857	0.238857	0.908006	1.74104	0.778475	1	0.779751	1	1	0.0237061
