# Supplementary material for: Pochonia chlamydosporia synergistically supports systemic plant defense response in Phacelia tanacetifolia against Meloidogyne hapla
Source: Front Plant Sci. 2025 Jan 16;15:1497575. doi: 10.3389/fpls.2024.1497575 (PMC11779738; doi:10.3389/fpls.2024.1497575)
Supplement: Supplementary file 4 [file Table3.xlsx]

## Sheet: Tabelle1
Table S3: Regulated transkripts of generell stress markers in Phacelia tanacetifolia in response to Meloidogyne hapla (MH), Pochonia chlamydosporia (PC) and a combination of both (MH+PC). Transcripts with log2-fold changes that were less regulated in MH+PC compared to MH (hypothesis 1: MH < -1 and MH+PC > MH (white) or MH > 1 and MH+PC < MH (gray)) for one or both harvesting time points. Bold fon…
				log2FC 48 h			log2FC 6 d
KEGG	protein id	short	description	MH	PC	MH+PC	MH	PC	MH+PC
ath00940	AT1G62940	ACOS5	acyl-CoA synthetase 5	0.844255	0.662759	0.720867	-1.3757	-1.0046	-1.15914
ath00940	AT4G37990	ELI3-2	cinnamyl alcohol dehydrogenase 8	-1.54519	-1.45337	-0.622732	-0.577719	-0.218056	-0.66933
ath00940	AT4G26010	PER44	Peroxidase superfamily protein	1.19592	-0.1974	-0.42864	-1.06932	-0.960547	-0.173112
ath00480	AT5G02790	GSTL3	Glutathione S-transferase L3	-1.59197	-1.63222	-1.58669	-0.49373	-0.567273	-0.747725
ath00480	AT1G64190	PGD1	6-phosphogluconate dehydrogenase family protein	0.655951	0.703888	0.79129	-1.76931	-0.356411	-0.64893
ath04208	AT2G13360	AGT	alanine:glyoxylate aminotransferase	-1.17242	-0.76336	-0.129956	-0.663766	-0.0779833	0.3925
ath00940	AT4G19010		AMP-dependent synthetase and ligase family protein	-0.188663	0.138498	0.00838999	1.18406	0.67685	0.738007
ath00940	AT5G48930	HCT	hydroxycinnamoyl-CoA shikimate/quinate hydroxycinnamoyl transferase	1.53897	-0.173699	-0.337699	0.922293	0.577547	0.951138
ath00940	AT4G34230	CAD5	cinnamyl alcohol dehydrogenase 5	-0.0567059	-0.403325	-0.418389	1.04233	-0.28129	0.0717076
ath00940	AT4G39330	CAD9	cinnamyl alcohol dehydrogenase 9	-0.36948	0.324544	0.0797881	1.37834	1.33993	1.12867
ath00940	AT1G49570	IRR1	Peroxidase superfamily protein	-0.441169	0.24925	0.86632	2.11742	0.531343	0.98829
ath00940	AT1G68850	PER	Peroxidase superfamily protein	-0.0615077	-0.0300352	-0.252769	1.21434	0.488055	0.889665
ath00940	AT5G05340	PER52	Peroxidase superfamily protein	1.39782	-0.499605	-0.256168	0.819348	-0.362396	-0.222053
ath00940	AT5G42180	PER64	Peroxidase superfamily protein	-0.283411	-0.205934	-0.108987	1.51085	-0.100404	0.840022
ath00940	AT5G64120	PER71	Peroxidase superfamily protein	2.26445	2.09507	2.22213	-0.545842	-1.15622	-0.178935
ath00940	AT5G66390	PER72	Peroxidase superfamily protein	1.16596	0.341633	0.688544	-0.110452	-0.0930006	0.397476
ath00940	AT1G14550	PER	Peroxidase superfamily protein	1.58827	0.919587	0.841642	1.42491	0.0296967	0.0941557
ath00480	AT2G47730	GSTF8	Glutathione S-transferase phi 8	1.27353	0.308252	0.420348	1.0255	0.567684	0.776521
ath04220	AT4G35090	CAT2	catalase 2	0.600373	0.525872	1.02912	1.0895	0.0350753	0.829633
ath00053	AT4G26260	MIOX4	myo-inositol oxygenase 4	1.53295	0.506694	0.811938	0.776842	-0.195131	0.97235
