# Supplementary material for: Pochonia chlamydosporia synergistically supports systemic plant defense response in Phacelia tanacetifolia against Meloidogyne hapla
Source: Front Plant Sci. 2025 Jan 16;15:1497575. doi: 10.3389/fpls.2024.1497575 (PMC11779738; doi:10.3389/fpls.2024.1497575)
Supplement: Supplementary file 5 [file Table4.xlsx]

## Sheet: Tabelle1
Table S4: Regulated transcripts of generell stress markers in Phacelia tanacetifolia in response to Meloidogyne hapla (MH), Pochonia chlamydosporia (PC) and a combination of both (MH+PC). Transcripts with log2-fold changes that were stronger regulated in MH+PC compared to MH and PC (hypothesis 2: MH < -1 and MH+PC < MH and MH+PC < PC (white) or MH > 1 and MH+PC > MH and MH+PC > PC (gray)) for one…
				log2FC 48 h			log2FC 6 d
KEGG	protein id	short	description	MH	PC	MH+PC	MH	PC	MH+PC
ath00940	AT2G47630	MAGL9	alpha/beta-Hydrolases superfamily protein	-0.750241	-0.985505	-1.53906	-0.685145	-1.24489	-1.97961
ath00480	AT4G02520	GSTF2	glutathione S-transferase PHI 2	-1.21242	-1.96217	-2.66261	-0.818136	-0.864799	-1.58375
ath00480	AT2G29420	GSTU7	glutathione S-transferase TAU 7	-0.29341	-0.764872	-1.19371	1.0143	0.940414	0.794577
ath00480	AT3G09270	GSTU8	glutathione S-transferase TAU 8	0.484793	-0.606436	-1.21075	-1.05055	-0.674039	-1.1646
ath00480	AT1G17180	GSTU25	glutathione S-transferase TAU 25	-0.0775425	-1.48095	-2.41608	-1.22632	-2.20237	-2.88096
ath00480	AT1G65930	cICDH	cytosolic NADP+-dependent isocitrate dehydrogenase	-0.294294	-0.280293	-0.231729	-0.307422	-0.902199	-1.11501
ath00480	AT1G07890	APX1	ascorbate peroxidase 1	-0.797574	-1.06987	-1.5319	-0.750371	-0.762633	-1.29847
ath00480	AT3G09640	APX2	ascorbate peroxidase 2	-0.827457	-0.865061	-1.19576	-1.15603	-1.41654	-1.97469
ath04168	AT1G52870	PMP22	Peroxisomal membrane 22 kDa (Mpv17/PMP22) family protein	-0.631434	-0.934513	-1.26362	-0.14142	-0.274436	-0.725207
ath00940	AT2G37040	PAL1	PHE ammonia lyase 1	-0.0245672	0.1541	0.608416	0.992115	1.04306	1.29219
ath00940	AT2G30490	C4H	cinnamate-4-hydroxylase	-0.751188	-0.740294	-0.552772	0.0501995	0.565599	1.12798
ath00940	AT1G65060	4CL3	4-coumarate:CoA ligase 3	-0.47781	0.655688	0.880973	1.95855	1.86319	2.02142
ath00940	AT2G19070	SHT	spermidine hydroxycinnamoyl transferase	-0.363339	0.0877506	0.417509	0.949582	0.800154	1.26078
ath00940	AT2G40890	CYP98A3	cytochrome P450, family 98, subfamily A, polypeptide 3	0.129674	0.239742	0.183619	1.22692	1.17724	1.2967
ath00940	AT1G15950	CCR1	cinnamoyl coa reductase 1	0.308802	0.759431	1.07989	0.33568	0.333456	1.07103
ath00940	AT5G54160	OMT1	O-methyltransferase 1	-0.0688974	0.457265	1.28671	0.103232	0.183012	0.206118
ath00940	AT1G30760	BBE-LIKE 13	FAD-binding Berberine family protein	0.531314	0.167268	0.967585	0.967593	0.418827	1.6377
ath00940	AT2G18980	PER16	Peroxidase superfamily protein	0.443704	0.516192	0.932082	0.432752	1.02712	1.35857
ath00940	AT3G01190	PER	Peroxidase superfamily protein	0.453325	0.676177	1.17509	0.734753	0.96383	1.31817
ath00940	AT5G15180	PER56	Peroxidase superfamily protein	0.185592	0.338339	0.510666	0.859673	0.849429	1.06885
ath00940	AT4G25980	PER	peroxidase superfamily protein	0.97998	1.86891	2.34373	0	-0.2782	0
ath00940	AT1G05250	PER2	Peroxidase superfamily protein	0.430948	0.423034	0.690767	0.762151	1.11767	1.52703
ath00940	AT2G35380	PER	Peroxidase superfamily protein	0.068484	0.378147	0.226002	1.08801	0.661014	1.27758
ath00940	AT3G50740	UGT72E1	UDP-glucosyl transferase 72E1	0.25717	0.436693	1.25925	1.18514	0.974529	1.87145
ath00480	AT2G30860	GSTF9	glutathione S-transferase PHI 9	1.3567	0.666658	1.78534	-0.191345	0.220462	0.495777
ath00480	AT2G02930	GSTF3	glutathione S-transferase F3	0.478321	1.21323	1.56936	-0.113679	1.24731	1.25536
ath00053	AT1G14520	MIOX1	myo-inositol oxygenase 1	0.970014	0.00262045	0.688108	0.655637	0.723228	1.70827
ath00053	AT2G46760	GulLO6	D-arabinono-1,4-lactone oxidase family protein	-0.518256	0.211614	0.248492	0.489636	0.46945	1.32394
ath00053	AT4G00110	GAE3	UDP-D-glucuronate 4-epimerase 3	0.38122	0.488785	0.816231	0.75772	0.736617	1.03268
