# Supplementary material for: Pochonia chlamydosporia synergistically supports systemic plant defense response in Phacelia tanacetifolia against Meloidogyne hapla
Source: Front Plant Sci. 2025 Jan 16;15:1497575. doi: 10.3389/fpls.2024.1497575 (PMC11779738; doi:10.3389/fpls.2024.1497575)
Supplement: Supplementary file 6 [file Table5.xlsx]

## Sheet: Tabelle1
Table S5: Regulated transcripts related to plant defence response in Phacelia tanacetifolia in response to Meloidogyne hapla (MH), Pochonia chlamydosporia (PC) and a combination of both (MH+PC). Transcripts with log2-fold changes that were stronger regulated in MH+PC compared to MH and PC (hypothesis 2: MH < -1 and MH+PC < MH and MH+PC < PC (white) or MH > 1 and MH+PC > MH and MH+PC > PC (gray)) …
				log2FC 48 h			log2FC 6 d
KEGG	protein id	short	description	MH	PC	MH+PC	MH	PC	MH+PC
ath00592	AT3G03310	LCAT3	lecithin:cholesterol acyltransferase 3	-0.62129	-0.650092	-0.879593	-0.381467	-0.860284	-1.26054
ath00592	AT1G76690	OPR2	12-oxophytodienoate reductase 2	0.0137463	-0.119654	-0.0349319	-0.814574	-1.70785	-1.81367
ath04075	AT5G53160	RCAR3	regulatory components of ABA receptor 3	-0.651936	-0.989626	-1.3986	-1.10009	-0.968784	-1.22562
ath04075	AT2G26040	PYL2	pyrabactin resistance1-like 2	-1.15324	-1.29936	-1.89547	-1.07296	-0.932818	-1.28426
ath04016	AT4G01370	MPK4	MAP kinase 4	-0.101863	-0.681128	-1.10332	-1.05314	-0.966915	-1.57602
ath00592	AT1G77120	ADH1	alcohol dehydrogenase 1	-1.90946	-1.92495	-2.41575	2.70493	2.8983	2.92477
ath04075	AT3G56850	AREB3	ABA-responsive element binding protein 3	0.439214	0.553152	1.19226	-1.0928	-0.763689	0.0607354
ath04075	AT1G74950	TIFY10B	TIFY domain/Divergent CCT motif family protein	0.920827	0.81102	1.22169	0.0258339	-0.44674	-0.265439
ath00592	AT3G01420	DOX1	alpha-dioxygenase 1	0.682553	0.93196	1.0528	-0.501982	-0.889645	-0.215235
ath04016	AT4G33520	PAA1	P-type ATP-ase 1	1.11926	1.14415	1.25373	0.275325	0.0348896	0.353595
ath04016	AT3G12500	HCHIB	basic chitinase	0.969092	0.995746	1.54457	0.994716	0.120552	0.967966
ath04016	AT4G35090	CAT2	catalase 2	0.600373	0.525872	1.02912	1.0895	0.0350753	0.829633
ath04626	AT2G28260	CNGC15	cyclic nucleotide-gated channel 15	0.4448	0.71543	1.16945	0.476275	0.327101	0.701439
ath04075	AT1G56150	SAUR71	SAUR-like auxin-responsive protein family	0.591849	0.584784	0.769718	0.947944	0.546792	1.08168
ath04075	AT3G48100	RR5	response regulator 5	0.358139	0.0570308	-0.0733413	0.912975	0.562699	1.0094
ath04075	AT3G57040	ARR9	response regulator 9	0.268829	0.238013	0.192873	1.16038	0.703264	1.36114
ath04075	AT5G42750	BKI1	BRI1 kinase inhibitor 1	0.0306336	0.261274	0.410092	0.273836	0.765148	1.16507
ath04075	AT5G67260	CYCD3	CYCD3 D-type cyclin	1.22634	0.86716	0.432971	1.13558	1.23103	1.87841
ath04075	AT5G49480	CP1	Ca2+-binding protein 1	0.901394	0.189343	0.343116	0.854033	0.970637	1.4547
ath00592	AT3G45140	LOX2	lipoxygenase 2	-0.493344	-0.0408278	0.0414353	1.31201	0.330873	1.63405
ath00592	AT5G42650	AOS	allene oxide synthase	0.289289	0.498652	0.6981	0.921697	0.715745	1.38248
ath00592	AT1G18020		FMN-linked oxidoreductases superfamily protein	-0.114991	-0.39284	-0.833605	0.644506	0.511523	1.08673
ath04016	AT1G63440	HMA5	heavy metal atpase 5	-0.699909	-0.379507	-0.450459	0.406015	0.402382	1.00144
ath04016	AT1G54490	XRN4	exoribonuclease 4	0.168302	0.0681959	0.263994	0.307966	0.653978	1.04527
ath04016	AT1G32640	MYC2	Basic helix-loop-helix (bHLH) DNA-binding family protein	-0.507692	-0.196257	-0.196473	0.629901	0.806265	1.43872
ath04016	AT2G26330	ER	Leucine-rich receptor-like protein kinase family protein	0.246212	0.457629	0.525948	0.270367	1.00492	2.17355
ath04626	AT1G18210		Calcium-binding EF-hand family protein	-0.363645	-0.461742	-0.598688	0.58184	0.59054	1.0335
ath04626	AT1G21550		Calcium-binding EF-hand family protein	-0.636655	-0.737593	-0.496548	0.758286	0.828308	1.21305
ath04626	AT5G20480	EFR	EF-TU receptor	1.48821	0.859438	0.656119	0.544455	0.718214	1.12276
ath04075	AT1G50060	CAP	Cysteine-rich secretory proteins, Antigen 5, and Pathogenesis-related 1 protein superfamily protein	0.771525	0.599634	1.0863	1.6119	0.834923	1.69246
