# Supplementary material for: Pochonia chlamydosporia synergistically supports systemic plant defense response in Phacelia tanacetifolia against Meloidogyne hapla
Source: Front Plant Sci. 2025 Jan 16;15:1497575. doi: 10.3389/fpls.2024.1497575 (PMC11779738; doi:10.3389/fpls.2024.1497575)
Supplement: Supplementary file 7 [file Table6.xlsx]

## Sheet: Tabelle1
Table S6: Transcripts mainly downregulated (log2FC < -1, FDR < 0.05, white) or upregulated (log2FC > 1, FDR < 0.05, gray) in MH compared to control for one or both harvesting time points.
				log2FC 48 h			log2FC 6 d			q-value 48 h			q-value 6 d
harvest time point	protein id	short	Description	MH	PC	MH+PC	MH	PC	MH+PC	MH	PC	MH+PC	MH	PC	MH+PC
48 h	AT5G42610	MCU5	Mitochondrial calcium uniporter	-1.58422	-0.496569	-0.538145	1.3382	1.49298	1.31519	0.0387745	1	1	0.382369	0.0461518	0.599259
48 h	AT5G17640	ASG1	ABIOTIC STRESS GENE 1	-1.20755	-0.285903	-0.479587	-0.62252	-0.315547	-0.0499798	0.0242503	1	1	1	1	1
48 h	AT5G14780	FDH	FORMATE DEHYDROGENASE	-1.32189	-1.08298	-0.922799	0.41586	0.34705	0.95067	0.0235234	0.590763	0.239056	1	1	0.470252
48 h	AT5G10480	PAS2	Protein tyrosine phosphatase-like involved in cell division and differentiation	-1.23117	-0.602705	-0.786665	-0.00287405	0.199614	0.171186	0.0345163	1	0.302561	1	1	1
48 h	AT5G09530	PRP10	PROLINE-RICH PROTEIN 10	-1.11608	-0.591427	-0.766075	0.469791	0.0582846	0.892114	0.0120555	1	0.321909	1	1	1
48 h	AT5G07800		Flavin-binding monooxygenase family protein	-1.12116	-0.109907	-0.191031	0.483005	0.339505	0.376414	0.0206075	1	1	1	1	1
48 h	AT4G35750		SEC14 cytosolic factor family protein / phosphoglyceride transfer family protein	-1.18341	-1.03648	-0.968166	-0.983769	-1.00753	-0.844009	0.0485905	0.164517	0.157026	0.200767	0.00698122	0.0695379
48 h	AT4G26470		Calcium-binding EF-hand family protei	-1.29935	-0.45108	-0.549048	-0.369292	-0.428518	-0.940525	0.0235234	1	0.991332	1	1	0.480656
48 h	AT4G21470	FMN/FHY	ATFMN/FHY	-1.08406	-0.395029	0.532332	1.4537	1.30145	1.562	0.0124553	0.35343	1	0.12916	0.166119	0.0349246
48 h	AT4G12290	CUAO	Copper amine oxidase	-1.02461	-0.570381	-0.387945	-0.307281	-0.111317	0.121474	0.0388547	0.811851	0.863896	1	1	1
48 h	AT4G10770	OPT7	OLIGOPEPTIDE TRANSPORTER 7	-1.51603	-1.25821	-1.30041	1.11115	1.23985	0.974294	0.0200564	0.181391	0.055751	0.562604	0.135277	0.966977
48 h	AT4G04955	ALN	ALLANTOINASE	-1.55162	-0.925228	-0.856203	0.0685711	0.68323	0.148652	0.00305089	0.452072	0.173424	1	5.17305e-05	1
48 h	AT3G53720	CHX20	CATION/H+ EXCHANGER 20	-1.49895	-0.649047	-0.498503	0.0179335	0.454317	0.876348	0.0230482	0.815448	0.946193	1	1	0.823942
48 h	AT3G22600	LTPG5	GLYCOSYLPHOSPHATIDYLINOSITOL-ANCHORED LIPID PROTEIN TRANSFER 5	-1.30419	-0.554026	-0.665317	0.174539	0.161662	-0.098424	0.00751778	1	0.597459	1	1	1
48 h	AT3G15630		plant/protein	-1.13176	-0.908896	-0.854517	-0.542801	-0.481146	-0.197622	0.0102528	0.227094	0.0796937	0.673207	0.603387	1
48 h	AT3G13540	MYB5	MYB DOMAIN PROTEIN 5	-1.04364	-0.608415	-0.890102	1.48138	1.10372	0.832553	0.0297859	1	0.0736655	0.155356	0.239717	1
48 h	AT3G04810	NEK2	NIMA-RELATED KINASE 2	-1.90756	-1.12832	-0.555408	-0.383463	-1.17333	-0.436961	0.0103547	0.247606	0.446248	1	0.325464	0.802307
48 h	AT3G02300		Regulator of chromosome condensation (RCC1) repeat	-1.31939	-0.603248	-0.708954	-0.412689	-0.623312	-0.905167	0.0116449	1	0.629886	1	1	0.139351
48 h	AT3G01990	ACR6	ACT DOMAIN REPEAT 6	-1.22102	-0.805014	-0.76334	-0.798334	-0.115664	-0.290237	0.0347179	0.506328	0.270545	0.367425	1	1
48 h	AT2G41870	REM4.2	REMORIN GROUP 4 2	-1.35191	-0.562576	-0.742937	-0.391013	-0.145617	-0.0786175	0.000255594	1	0.257565	1	1	1
48 h	AT2G29380	HAI3	HIGHLY ABA-INDUCED PP2C GENE 3	-1.69968	-0.97467	-1.08466	0.266709	0.427558	0.349075	0.0113022	0.578306	0.080367	1	1	1
48 h	AT2G15490	UGT73B4	UDP-GLYCOSYLTRANSFERASE 73B4	-1.95343	-0.890482	-1.47827	-0.236589	0.0434204	0.397362	0.00184706	1	0.257475	1	1	1
48 h	AT1G78020	FLZ6	FCS LIKE ZINC FINGER 6	-1.43016	-1.0534	-0.986681	-0.0176055	-0.183589	-0.118248	0.0113022	0.228603	0.124852	1	1	1
48 h	AT1G60470	GOLS4	GALACTINOL SYNTHASE 4	-2.39481	-1.54159	-2.04228	-1.49554	-1.0771	-1.34426	0.0201958	1	0.130815	0.9046	1	0.208413
48 h	AT1G43670	CYFBP	CYTOSOLIC FRUCTOSE-1,6-BISPHOSPHATASE	-1.95566	-1.0305	-0.763889	0.567694	1.23455	0.912982	0.000978664	0.347801	0.765718	1	0.00922379	1
48 h	AT1G17590	NF-YA8	NUCLEAR FACTOR Y, SUBUNIT A8	-1.57808	-0.860338	-0.906022	-0.558065	-0.67883	-0.468124	0.00800132	0.606708	0.18913	1	0.656824	1
48 h	AT1G11050		Protein kinase superfamily protein	-1.23093	-0.592494	-0.542675	0.482926	0.358719	0.401446	0.0183278	0.814168	0.827881	1	1	1
6 d	ATMG00310	ORF154	RNA-directed DNA polymerase (reverse transcriptase)-related family protein	1.14914	1.16749	1.25606	-2.54092	-0.893993	-0.232854	0.696769	1	0.680388	0.047093	0.341678	1
6 d	AT5G45160	RL2	Root hair defective 3 GTP-binding protein (RHD3)	-0.561469	-0.51748	-0.558172	-1.58986	-0.687479	-0.659691	0.675465	1	0.694647	0.014885	0.699609	0.943722
6 d	AT5G15250	FTSH6	ATFTSH6	-2.21485	-3.18268	-4.05878	-1.91263	-1.25526	-1.13687	0.377021	1	0.0087923	0.0490641	0.395627	0.597485
6 d	AT5G08400		structural maintenance of chromosomes-like protein, putative (DUF3531)	2.46526	1.58116	1.11681	-2.25741	-0.917383	-1.34386	2.87416e-05	0.000709488	0.992815	1.00924e-07	1	0.0524625
6 d	AT5G07680	NAC	NAC DOMAIN CONTAINING PROTEIN 80	-0.626167	-0.992431	-0.686779	-1.40078	-0.257189	-0.194104	0.902054	0.113582	0.547248	0.0402659	1	1
6 d	AT5G02700		F-box/RNI-like superfamily protein	0.562643	0.587845	1.65125	-1.94888	-0.859115	-1.27905	1	1	0.265914	0.0202149	1	0.356204
6 d	AT4G00980		zinc knuckle (CCHC-type) family protein	0.0285011	0.161273	0.114641	-1.1306	-0.949271	-0.871358	1	1	1	0.0463105	0.335164	0.116016
6 d	AT3G50560		NAD(P)-binding Rossmann-fold superfamily protein	-0.216812	-0.926881	-0.210046	-1.88963	-1.12143	-1.3122	1	0.775423	1	0.0400756	0.752525	0.526174
6 d	AT3G26980	MUB4	MEMBRANE-ANCHORED UBIQUITIN-FOLD PROTEIN 4 PRECURSOR	0.0400015	0.00619662	-0.274387	-1.4994	-0.840847	-0.739989	1	1	1	0.034495	0.695762	0.878584
6 d	AT1G77330	ACO5	ACC OXIDASE 5	-0.703557	0.0158279	0.165695	-1.67113	-0.272536	0.103878	0.786234	1	1	0.00497077	1	1
6 d	AT1G60750		NAD(P)-linked oxidoreductase superfamily protein	0.331556	-0.794341	-0.608673	-2.363	-1.30025	-1.26751	1	0.515866	1	0.00294457	0.347358	0.155267
6 d	AT1G58430	RXF26	anther-specific proline-rich protein.	0.0419661	0.0207952	0.131742	-1.1837	-0.789898	-0.363772	1	1	1	0.0472594	0.187598	1
6 d	AT1G56220		Dormancy/auxin associated family protein	-0.451432	-0.329765	-0.305913	-1.35339	-0.953297	-0.63124	0.976782	1	1	0.012325	0.053342	0.403888
6 d	AT1G31260	ZIP10	ZINC TRANSPORTER 10 PRECURSOR	3.06337	1.7685	3.03723	-1.35336	-0.447979	-0.225978	4.50696e-05	1	2.29815e-05	0.000850841	0.434874	1
6 d	AT1G20870	IDM3	INCREASED DNA METHYLATION 3	-0.789372	-0.915725	-1.21577	-1.49105	-0.898997	-1.04331	0.519184	1	0.0231273	0.0381833	0.49393	0.0921807
48 h	AT5G67420	LBD37	LOB DOMAIN-CONTAINING PROTEIN 37	1.52219	0.696798	0.827578	0.00837937	-0.268878	0.387264	0.000112864	0.903501	0.425432	1	0.542473	1
48 h	AT5G67390		glycosyltransferase-like protein	1.29838	0.461594	0.316313	0.333463	0.0399636	0.288249	0.0324358	1	1	1	1	1
48 h	AT5G65470		O-fucosyltransferase family protein	1.03188	0.802244	1.03985	0.147562	0.490178	0.482152	0.0336297	0.88562	0.121036	1	0.992816	1
48 h	AT5G61350	CAP1	[CA2+]CYT-ASSOCIATED PROTEIN KINASE 1	1.86738	0.680798	0.571376	0.972738	0.529865	0.367757	0.0111529	1	1	1	1	1
48 h	AT5G60360	SAG2	SENESCENCE ASSOCIATED GENE2	2.20956	1.57862	1.3237	-0.397208	-0.217564	-0.460506	0.0496743	0.555679	1	1	1	0.983901
48 h	AT5G56075		methyltransferase small domain protein, putative (DUF2431)	2.9909	0.64872	-0.203953	-0.0174313	-0.0313202	0	0.0204191	0.0164065	1	1	1	1
48 h	AT5G54770	THI4	THIAMINE4	1.95099	0.283337	0.688818	-1.01526	-1.33135	-1.27938	0.00940165	1	1	1	0.269469	0.472054
48 h	AT5G53550	YSL3	YELLOW STRIPE LIKE 3	1.54062	0.931711	1.4976	-0.193612	-0.696868	0.588427	0.0140714	1	0.0948613	1	0.0553574	1
48 h	AT5G52970		Membrane protein (ECM1)	1.70031	0.386553	1.10591	-0.0861055	0.170184	-0.482655	0.0209245	1	0.793941	1	0.310793	1
48 h	AT5G51160		Ankyrin repeat family protein	2.18137	1.09587	0.981378	1.27073	0.659821	0.783718	0.00640342	1	0.920105	1	1	1
48 h	AT5G47230	ERF5	ETHYLENE RESPONSIVE ELEMENT BINDING FACTOR 5	1.96159	0.29985	-0.129956	1.71123	1.36098	1.2302	0.00227283	0.729901	1	0.803493	0.507782	1
48 h	AT5G39950	TRX2	THIOREDOXIN H2	1.29993	0.551203	0.429819	0.614855	-0.062048	-0.428865	0.0429713	1	1	1	1	1
48 h	AT5G36950	DEG10	DEGP PROTEASE 10	1.93865	1.12593	1.38583	0.580978	-0.442035	-0.0884594	0.00956248	1	0.495525	1	1	1
48 h	AT5G35810		Ankyrin repeat family protein	2.45162	0.944811	0.33366	2.87337	2.82074	2.74993	0.00339694	0.489347	1	0.0022514	0.000689436	4.59967e-05
48 h	AT5G35450		Disease resistance protein (CC-NBS-LRR class) family	3.73231	0.569311	-0.0333323	0.944029	1.12034	1.42979	9.06967e-05	1	1	0.290905	0.166119	0.00295702
48 h	AT5G28010		Polyketide cyclase/dehydrase and lipid transport superfamily protein	1.39678	0.119938	0.317265	-0.587315	-0.397311	-0.116782	0.0104832	1	1	1	1	1
48 h	AT5G07220	BAG3	BCL-2-ASSOCIATED ATHANOGENE 3	1.01216	0.645612	0.696114	0.25094	0.256328	0.187974	0.0478332	0.898477	0.881416	1	1	1
48 h	AT5G07010	ST2A	SULFOTRANSFERASE 2A	1.66582	0.809542	0.587917	1.04832	0.766436	1.40847	0.0198498	0.23251	1	1	1	0.760294
48 h	AT5G05340	PER52	PEROXIDASE 52	1.39782	-0.499605	-0.256168	-0.498904	-0.320982	-0.616881	0.00701463	1	1	1	1	0.928588
48 h	AT5G01040	LAC8	LACCASE 8	1.3245	0.736753	0.685921	1.7604	1.9015	1.88742	0.0412822	0.80191	1	0.0119897	2.30762e-07	0.000494716
48 h	AT4G38140	ATL100	RING/U-box superfamily protein	1.2195	0.7751	0.700033	0.518169	0.235781	0.335942	0.0445715	0.937657	1	1	1	1
48 h	AT4G33430	BAK1	BRI1-ASSOCIATED RECEPTOR KINASE	1.43009	0.45028	0.402852	0.0480335	-0.822379	-0.124644	0.0445886	1	1	1	0.56817	1
48 h	AT4G26260	MIOX4	MYO-INOSITOL OXYGENASE 4	1.53295	0.506694	0.811938	0.776842	-0.195131	0.97235	0.0385707	1	0.998842	0.84298	0.645961	0.377377
48 h	AT4G21870		Belongs to the small heat shock protein (HSP20) family	1.82749	1.28515	1.43984	1.35855	0.765475	1.2553	0.019603	0.664684	0.228377	0.595924	1	0.704781
48 h	AT4G21070		PHD-zinc-finger like domain	1.63958	1.12691	1.38561	0.293563	-1.03804	-1.15987	0.0361696	1	0.192	1	0.932607	0.251473
48 h	AT4G08950	EXO	EXORDIUM	1.24224	0.550615	0.264658	-0.0501182	-0.366634	-0.773708	0.0129588	0.299959	1	1	1	0.376874
48 h	AT3G44600	CYP71	ATCYP71	3.03067	-0.111829	-1.02774	-2.60868	-2.34165	-3.18844	1.76338e-05	4.46473e-05	1	0.0331983	1	0.0161057
48 h	AT3G30390	AVT6	amino acid transporter	1.20005	0.305086	0.501143	0.479532	0.149729	1.09496	0.01833	1	1	1	1	0.203794
48 h	AT3G28050	UMAMIT41	USUALLY MULTIPLE ACIDS MOVE IN AND OUT TRANSPORTERS 41	1.48456	1.20117	1.29797	0.0477605	0.0408472	0.121571	0.0299001	0.272633	0.0562477	1	1	1
48 h	AT3G24255		RNA-directed DNA polymerase (reverse transcriptase)-related family protein	1.89979	0.631705	0.578712	1.08202	0.792636	1.08202	0.0329369	1	1	0.0512834	1	0.0328075
48 h	AT3G21700	SGP2	Septum-promoting GTP-binding protein	1.67735	0.802282	0.505753	1.5612	0.919795	1.28575	0.0231031	0.349829	1	0.434907	1	0.751554
48 h	AT3G21250	MRP6	MULTIDRUG RESISTANCE-ASSOCIATED PROTEIN 6	1.40442	0.75977	0.89844	0.304365	0.039145	0.322332	0.0133758	1	0.426692	1	1	1
48 h	AT3G14840	LIK1	LYSM RLK1-INTERACTING KINASE 1	1.79431	1.26557	1.38415	1.22584	1.18051	1.65585	0.000432657	0.424552	0.588583	0.276795	0.431326	0.00231497
48 h	AT3G14280		LL-diaminopimelate aminotransferase	1.61006	0.780853	0.63586	0.945851	0.684371	0.509144	0.00184706	0.247606	1	0.853694	0.697275	1
48 h	AT3G12750	ZIP1	ZINC TRANSPORTER 1 PRECURSOR	2.06441	1.13246	1.0175	-0.914605	-0.12493	-0.854032	0.0355784	0.897806	1	1	0.82832	1
48 h	AT3G09220	LAC7	LACCASE 7	1.13757	0.561687	0.498904	1.66502	1.86021	1.87987	0.0465577	0.906112	1	0.025313	3.60469e-06	0.00010756
48 h	AT3G04080	APY1	APYRASE 1	1.35907	0.942936	0.393172	-0.464045	0.666478	1.07167	0.0109369	0.00480896	1	1	1	0.646197
48 h	AT2G41310	RR3	RESPONSE REGULATOR 3	1.43043	0.647124	0.486027	0.680147	0.393857	0.683314	0.0140714	0.76658	1	1	1	1
48 h	AT2G30520	RPT2	ROOT PHOTOTROPISM 2	1.99662	1.27816	1.73159	1.56528	0.664116	0.924281	0.0229333	0.982598	0.131591	0.298635	1	1
48 h	AT2G05760	NAT1	NUCLEOBASE ASCORBATE TRANSPORTER 1	1.47685	0.816418	0.891105	1.46112	-0.211871	-0.00985455	0.00160294	0.89087	0.685154	0.0407497	1	1
48 h	AT2G03500	EFM	EARLY FLOWERING MYB PROTEIN	1.66757	0.673223	0.654009	0.125723	-0.396108	0.0128678	0.0154645	1	1	1	0.580285	1
48 h	AT1G80730	ZFP1	ZINC-FINGER PROTEIN 1	1.61564	1.09457	1.18815	0.701531	0.306634	1.12255	0.0273841	0.848409	0.274871	1	1	0.487986
48 h	AT1G80160	GLYI7	GLYOXYLASE I 7	1.73288	0.955412	0.879883	0.258597	0.340435	0.482617	0.000341941	0.546485	0.973773	1	1	1
48 h	AT1G75280		isoflavone reductase	2.39576	0.86992	0.187887	0.234713	0.566379	0.505948	0.000775212	0.0149304	1	1	0.847635	1
48 h	AT1G73590	PIN1	PIN-FORMED 1	1.31951	0.784231	0.868821	0.847175	0.415828	0.5816	0.0153131	0.80191	0.634673	0.583196	1	1
48 h	AT1G71200	CITF1	CU-DEFICIENCY INDUCED TRANSCRIPTION FACTOR 1	2.51176	1.62774	2.41643	0.788181	-0.267349	1.06096	0.0231031	0.620181	0.0584691	1	0.780311	1
48 h	AT1G70840	MLP31	MLP-LIKE PROTEIN 31	1.48247	0.642039	0.57685	0.592309	-0.0346395	-0.0464	0.00105254	0.616396	1	1	1	1
48 h	AT1G70260	RTP1	RESISTANCE TO PHYTOPHTHORA PARASITICA 1	1.92205	1.06676	1.20338	1.63946	1.15294	1.03168	0.00519699	0.822603	0.518873	0.0345599	0.669857	0.71222
48 h	AT1G56580	SVB	MALLER WITH VARIABLE BRANCHES	1.88132	1.36341	1.70749	1.00391	0.515018	0.43175	0.00227283	0.567255	0.0822542	0.756884	1	1
48 h	AT1G52820		HXXXD-type acyl-transferase family protein	1.46945	0.100361	-0.096791	0.986355	1.2189	0.555193	0.0417538	1	1	1	0.000606997	1
48 h	AT1G48120	MAIL3	MAIN-LIKE 3	2.18315	0.487438	1.9196	-0.761372	-0.542752	1.67483	0.0442547	1	0.708248	1	1	0.152692
48 h	AT1G43760		DNAse I-like superfamily protein	1.71988	0.665736	0.520625	-0.207098	1.19054	1.27281	0.0388547	1	1	1	0.305585	0.00877766
48 h	AT1G43650	UMAMIT22	USUALLY MULTIPLE ACIDS MOVE IN AND OUT TRANSPORTERS 22	2.54258	1.24785	1.48842	-0.67068	-1.10024	0.33405	0.0231031	1	0.749725	1	0.132731	1
48 h	AT1G34420	BTL2	BAK-TO-LIFE 2	1.50458	1.13712	1.2787	0.925324	0.486765	0.717169	0.0266857	0.590441	0.171984	0.336796	1	0.909877
48 h	AT1G31130		polyadenylate-binding protein 1-B-binding protein	1.59261	0.932536	0.591323	0.811138	0.767304	0.82276	3.00113e-05	0.033238	0.961333	0.94554	0.963158	0.961494
48 h	AT1G25550	NIGT1.1	NITRATE-INDUCIBLE, GARP-TYPE TRANSCRIPTIONAL REPRESSOR 1	1.80057	0.590491	0.502795	0.269233	-0.460645	0.0106158	0.00727546	1	1	1	0.34363	1
48 h	AT1G21910	DREB26	DEHYDRATION RESPONSE ELEMENT-BINDING PROTEIN 26	1.16709	0.484787	0.0950204	0.488653	0.297843	-0.14132	0.0423938	0.229802	1	1	0.592381	1
48 h	AT1G18610		Galactose oxidase/kelch repeat superfamily protein, induced by calcium.	2.19319	1.09904	1.6898	0.792486	0.146167	0.822581	0.0324058	1	0.216322	1	1	1
48 h	AT1G16160	WAKL5	WALL ASSOCIATED KINASE-LIKE 5	2.96815	1.79438	1.50285	-2.1596	0.864094	0.864094	0.0139795	0.641064	1	0.661871	1	1
48 h	AT1G16130	WAKL2	WALL ASSOCIATED KINASE-LIKE 2	1.96817	1.32674	1.187	1.76931	1.97338	2.62581	0.0086619	0.388786	0.988091	0.42506	0.527699	0.0098203
48 h	AT1G14550	BOB1	BOBBER1	1.58827	0.919587	0.841642	1.42491	0.0296967	0.0941557	0.0206655	0.271647	0.708992	0.0117459	1	1
48 h	AT1G11655		hypothetical protein	1.63649	0.882205	0.996424	1.4726	0.519866	0.290456	0.0435561	0.952059	0.2211	0.0725755	0.698577	1
48 h	AT1G10660		transmembrane protein	2.901	0.906432	2.37569	0.42091	1.10026	0.579298	0.00116723	1	0.351847	1	0.260074	1
48 h	AT1G09890		Rhamnogalacturonate lyase family protein	1.64239	0.879498	0.77836	-0.332014	-0.217518	0.140073	0.0442547	0.562398	0.988091	1	1	1
48 h	AT1G07650	COB	COBRA	2.24897	1.41551	1.57774	1.55796	1.23789	1.7276	1.45061e-05	0.429655	0.170611	0.0422096	0.563661	0.00966741
48 h	AT1G03520		Core-2/I-branching beta-1,6-N-acetylglucosaminyltransferase family protein	1.53168	0.97868	0.93591	1.14823	0.701841	0.64142	0.0267684	0.499594	0.621048	0.551321	0.878438	1
48 h	AT1G03220	SAP2	SECRETED ASPARTIC PROTEASE 2	1.98078	0.752977	0.523005	1.92365	1.47252	1.45448	0.0339656	1	1	0.0119165	0.0521217	0.197445
48 h	AT1G01590	FRO1	FERRIC REDUCTION OXIDASE 1	2.0392	0.819846	1.98323	0.409412	0.0110813	0.422714	0.0290283	1	0.244509	1	1	1
6 d	AT5G63930		Leucine-rich repeat protein kinase family protein	-0.155611	1.0085	0.695253	1.84924	1.25681	0.872706	1	0.746647	1	0.0470618	0.0613324	1
6 d	AT5G42180	PER64	PEROXIDASE 64	-0.283411	-0.205934	-0.108987	1.51085	-0.100404	0.840022	1	1	1	0.015209	1	0.996052
6 d	AT5G24400	PGL3	6-PHOSPHOGLUCONOLACTONASE 3	-1.26635	-1.49032	-0.897524	2.37828	0.572318	-0.305719	1	0.961801	1	0.0497706	6.57831e-07	1
6 d	AT5G17680		disease resistance protein (TIR-NBS-LRR class)	-0.0481441	0.0628441	0.0826196	1.74787	0.336654	0.647901	1	1	1	0.0367973	1	1
6 d	AT5G13210		Uncharacterized conserved protein UCP015417	0.494412	0.21986	0.320831	1.20548	0.209632	0.405145	0.903977	1	1	0.0281268	1	1
6 d	AT5G12010		nuclease	0.341309	-0.200775	-0.538976	2.56254	1.26477	1.85829	1	1	1	0.0175266	1	0.387092
6 d	AT5G03170	FLA11	FASCICLIN-LIKE ARABINOGALACTAN-PROTEIN 11	0.224593	0.113509	0.0591548	1.48665	0.166768	0.996697	1	1	1	0.0367973	1	0.81683
6 d	AT4G18260		Cytochrome b561/ferric reductase transmembrane protein family	0.612689	0.606802	0.574163	1.48922	-0.00957388	0.240526	0.735592	1	1	0.00987581	1	1
6 d	AT4G18020	PRR2	PSEUDO-RESPONSE REGULATOR 2	0.0745089	0.224302	0.0495792	2.15242	0.891966	1.43196	1	1	1	0.0068857	1	0.099927
6 d	AT4G15560	DXS1	1-DEOXY-D-XYLULOSE 5-PHOSPHATE (DXP) SYNTHASE 1	1.13874	0.79858	1.21658	1.56488	0.507479	0.645765	0.384989	1	0.545179	6.0599e-05	1	1
6 d	AT4G15210	BAM5	BETA-AMYLASE 5	0.467507	-0.15391	0.415516	1.87479	1.26613	1.35417	1	1	1	0.0311776	0.410582	0.528408
6 d	AT4G09670		Oxidoreductase family protein	0.684835	0.0376389	0.253514	1.6585	0.584975	0.956096	0.961158	1	1	0.00984954	1	1
6 d	AT4G02340		alpha/beta-Hydrolases superfamily protein	0.614835	0.652276	0.889519	1.83237	0.544115	0.768909	0.652848	1	0.385447	0.0139163	1	0.886258
6 d	AT4G01320	STE24	CAAX protease with broad substrate specificity. Localized exclusively to the endoplasmic reticulum	0.816337	-0.4161	0.695428	2.53834	1.33146	1.66238	1	1	1	0.0156543	1	0.606362
6 d	AT3G61490	PGF9	POLYGALACTURONASE CLADE F 9	0.84202	0.809293	0.797744	1.61259	0.520856	0.521627	0.788257	1	1	0.0363302	1	1
6 d	AT3G54260	TBL36	TRICHOME BIREFRINGENCE-LIKE 36	0.960634	0.546694	1.00166	1.22405	0.246385	0.816178	0.124591	1	0.525238	0.0499536	1	0.683253
6 d	AT3G50930	BCS1	CYTOCHROME BC1 SYNTHESIS	0.584908	0.523924	0.585368	1.41796	1.19516	1.35576	0.804034	1	1	0.0219928	0.181722	0.156809
6 d	AT3G48740	SWEET11	Encodes a member of the SWEET sucrose efflux transporter family proteins.	1.25749	1.63836	1.6981	1.89951	0.757704	0.70541	0.0682281	0.0408952	0.0290051	0.00111562	0.551367	1
6 d	AT3G28890	RLP43	RECEPTOR LIKE PROTEIN 43	1.18764	1.23439	1.37988	1.22792	0.713767	1.0752	0.35068	0.829511	0.344846	0.030449	1	0.14116
6 d	AT3G28730	NFD	NUCLEOSOME/CHROMATIN ASSEMBLY FACTOR D	1.83323	0.522417	2.15382	2.48343	-0.512174	0.0200733	0.575173	1	0.0180423	0.00331852	1	1
6 d	AT3G26040		HXXXD-type acyl-transferase family protein	-0.0218444	-0.894819	-1.06925	1.7246	0.625634	0.850084	1	0.679596	0.045903	0.0086238	1	0.89805
6 d	AT3G20640	PFA6	PERICYCLE FACTOR TYPE-A 6	-0.84961	-0.817306	-1.33579	1.29388	0.631869	0.754157	0.407522	1	0.00192674	0.0199675	0.825707	0.788392
6 d	AT3G14460	LRRAC1	LEUCINE-RICH REPEAT (LRR) PROTEIN 1	-0.0166058	0.301625	0.134772	2.10201	1.30572	1.51959	1	1	1	0.00625276	0.432355	0.133912
6 d	AT3G13620	PUT4	POLYAMINE UPTAKE TRANSPORTER 4	0.242691	0.0532917	-0.0707394	1.99619	0.789017	1.43939	1	1	1	0.00425672	1	0.118303
6 d	AT3G06510	SFR2	SENSITIVE TO FREEZING 2	0.459647	1.17351	1.30975	2.59792	0.48266	0.590724	1	1	0.688984	3.124e-05	1	1
6 d	AT3G05660	RLP33	RECEPTOR LIKE PROTEIN 33	1.21983	1.15582	1.50738	1.65834	0.915733	1.25873	0.569648	1	0.498552	0.0298466	1	0.175086
6 d	AT2G47880	CEPD2	CEP DOWNSTREAM 2	0.803197	1.2603	1.65065	1.60034	0.634709	0.984324	0.731842	1	0.197616	0.0475511	1	0.729744
6 d	AT2G38080	LAC4	LACCASE 4	-0.585243	-0.156298	-0.0331982	1.25678	0.71274	0.819681	0.652848	1	1	0.0344363	0.938378	0.881517
6 d	AT2G35150	EXL7	EXORDIUM LIKE 7	1.28964	1.22553	1.38557	1.24149	0.511215	0.974116	0.0801659	0.25017	0.00703667	0.038002	1	0.383797
6 d	AT2G29130	LAC2	LACCASE 2	-0.359332	-0.235942	-0.19032	1.99588	0.181171	0.0892467	1	1	1	0.049335	1	1
6 d	AT2G27550	ATC	CENTRORADIALIS	0.153414	0.238178	0.527156	1.74089	0.635242	0.350514	1	1	1	0.0290212	0.354075	1
6 d	AT2G18980	PER16	Class III peroxidase cell wall-targeted protein	-0.455144	-0.341184	-0.447593	1.60997	1.53399	1.65333	0.853384	1	0.764776	0.0166782	0.0856328	0.058992
6 d	AT1G79960	OFP14	OVATE FAMILY PROTEIN 14	0.809272	0.981731	1.13745	1.25863	0.894457	1.11428	0.366536	0.776899	0.116953	0.0166782	0.30839	0.0863594
6 d	AT1G74780		Nodulin-like / Major Facilitator Superfamily protein	0.0695537	0.803753	1.00445	1.67083	0.667715	0.798285	1	1	0.679981	0.0498483	1	1
6 d	AT1G71460		Pentatricopeptide repeat (PPR-like) superfamily protein	0.491562	7.40047e-05	0.0541531	2.71496	0.358248	0.734103	1	1	1	0.00601816	1	1
6 d	AT1G55210	DIR20	DIRIGENT PROTEIN 20	0.520465	0.785306	0.962928	1.33748	1.06286	1.28995	0.829668	0.903053	0.286059	0.0422096	0.489364	0.0912917
6 d	AT1G49570	IRR1	Belongs to the peroxidase family. Classical plant (class III) peroxidase subfamily	-0.441169	0.24925	0.86632	2.11742	0.531343	0.98829	0.976782	1	0.979671	0.000154356	1	0.424287
6 d	AT1G31200	AN4	ARATHNICTABA 4	0.493572	0.336872	0.821223	1.84561	0.129154	-0.253683	1	1	1	0.00985634	1	1
6 d	AT1G29000	HMP06	HEAVY METAL ASSOCIATED PROTEIN 6	-0.270462	0.416673	0.267591	1.64882	0.774962	1.09301	1	1	1	0.0130743	1	0.6401
6 d	AT1G14700	PAP3	PURPLE ACID PHOSPHATASE 3	-0.69555	-1.09813	-0.804992	3.08693	0.845161	2.38121	1	0.37371	1	0.0183601	1	0.358198
6 d	AT1G06920	OFP4	OVATE FAMILY PROTEIN 4	0.363096	0.602946	0.853775	1.67008	0.770755	0.918035	1	1	0.720182	0.00478829	0.94696	0.61464
6 d	AT1G05270	TRB1	TraB family protein that localizes to the outer mitochondrial membrane and tether to ER	-0.77042	-0.747531	-0.744648	1.61434	-0.268634	0.311359	0.788926	1	0.769754	0.000326211	1	1
