# Supplementary material for: Pochonia chlamydosporia synergistically supports systemic plant defense response in Phacelia tanacetifolia against Meloidogyne hapla
Source: Front Plant Sci. 2025 Jan 16;15:1497575. doi: 10.3389/fpls.2024.1497575 (PMC11779738; doi:10.3389/fpls.2024.1497575)
Supplement: Supplementary file 8 [file Table7.xlsx]

## Sheet: Tabelle1
Table S7: Transcripts mainly downregulated (log2FC < -1, FDR < 0.05, white) or upregulated (log2FC > 1, FDR < 0.05, gray) in PC compared to control for one or both harvesting time points.
				log2FC 48 h			log2FC 6 d			q-value 48 h			q-value 6 d
harvest time point	protein id	short	Description	MH	PC	MH+PC	MH	PC	MH+PC	MH	PC	MH+PC	MH	PC	MH+PC
48 h	AT4G37990	ELI3	ELICITOR-ACTIVATED GENE 3	-1.54519	-1.45337	-0.622732	-0.577719	-0.218056	-0.66933	0.31174	0.00157856	1	0.850841	1	0.796008
48 h	AT4G37940	AGL21	AGAMOUS-LIKE 21	-0.934314	-1.12568	-0.884844	-0.75441	-0.0497369	-0.0929805	0.267284	0.00904185	0.416424	0.780161	1	1
48 h	AT2G45220	PME17	PECTIN METHYLESTERASE 17	-0.82598	-1.16322	-0.560899	0.280392	0.640063	1.43865	0.493259	0.00326065	0.98772	1	1	0.572679
48 h	AT2G33830	DAP2	DORMANCY ASSOCIATED GENE 2	-1.12975	-1.06405	-0.979464	-1.70069	-1.23967	-1.05189	0.054604	0.0196483	0.18086	0.00966886	0.0315886	0.0427698
48 h	AT2G03440	NRP1	NODULIN-RELATED PROTEIN 1	-0.93783	-1.00288	-0.602846	-0.0648409	0.0288378	0.449221	0.0801659	0.00490776	0.367632	1	1	1
48 h	AT1G69490	NAP	NAC-LIKE, ACTIVATED BY AP3/PI	-0.746319	-1.21376	-0.861848	-0.790215	-0.11087	-0.0675396	0.562636	0.0225009	0.352589	0.851394	1	1
6 d	AT5G67480	BT4	BTB AND TAZ DOMAIN PROTEIN 4	0.333084	-0.328977	-0.526553	-1.13994	-1.15179	0.0236683	1	1	1	0.13236	0.00149192	1
6 d	AT5G64120	PER71	PEROXIDASE 71	2.26445	2.09507	2.22213	-0.545842	-1.15622	-0.178935	0.0755722	0.275061	0.121036	0.980668	0.00322662	1
6 d	AT5G60680		transcription initiation factor TFIID subunit (Protein of unknown function, DUF584)	0.204049	0.430175	0.740178	-0.558666	-1.04873	-0.255307	1	1	0.872555	0.840927	0.0118083	1
6 d	AT5G60550	SNAK1	GEMINIVIRUS REP INTERACTING KINASE 2	-0.050561	0.258788	0.919368	-0.701345	-1.29582	-0.537109	1	1	0.753082	0.793903	0.000473599	0.802808
6 d	AT5G39740	RPL5B	RIBOSOMAL PROTEIN L5 B	0.0861515	-0.435017	-0.15961	0.0293494	-1.2551	0.107175	1	1	1	1	0.0421777	1
6 d	AT5G01750		LURP-one-like protein (DUF567)	0.417347	0.562501	0.768776	-0.233345	-1.20679	-0.702594	1	1	1	1	0.039043	0.446922
6 d	AT4G39090	RD19	RESPONSIVE TO DEHYDRATION 19	-0.202833	-0.269237	-0.107791	-0.0533413	-1.19982	0.130422	1	1	1	1	0.0387381	1
6 d	AT4G38180	FRS5	FAR1-RELATED SEQUENCE 5	2.75661	0.838468	0.173202	0	-3.36516	-2.47623	0.0699381	0.786022	1	1	1.8568e-08	0.134582
6 d	AT4G36880	CP1	CYSTEINE PROTEINASE1	-0.218141	-0.367613	-0.209276	0.341146	-1.377	-2.76422e-05	1	1	1	1	0.0369469	1
6 d	AT4G35750		SEC14 cytosolic factor family protein / phosphoglyceride transfer family protein	-1.18341	-1.03648	-0.968166	-0.983769	-1.00753	-0.844009	0.0485905	0.164517	0.157026	0.200767	0.00698122	0.0695379
6 d	AT4G35350	XCP1	XYLEM CYSTEINE PEPTIDASE 1	1.07028	0.735637	0.875395	-0.399551	-1.19645	0	0.612238	1	1	1	0.00303956	1
6 d	AT4G18210	PUP10	PURINE PERMEASE 10	-0.266437	0.520091	0.600408	0.553396	-1.42743	1.35389	1	1	1	1	0.00590835	0.0957109
6 d	AT4G16720	EL15Z	RIBOSOMAL PROTEIN EL15Z	-0.226557	-0.598936	-0.200218	-0.0644583	-1.28289	0.0526038	1	0.941705	1	1	0.0322132	1
6 d	AT3G56070	ROC2	ROTAMASE CYCLOPHILIN 2	-0.500969	-0.636054	-0.144827	0.0302758	-1.49497	0.404857	1	1	1	1	0.0358595	1
6 d	AT3G50360	CEN2	CALMODULIN20	0.0970425	-0.171729	0.0724079	-0.540719	-1.51948	-0.0659401	1	1	1	1	0.0338316	1
6 d	AT3G49010	EL13Z	RIBOSOMAL PROTEIN EL13Z	-0.228964	-0.342879	0.0151771	0.189621	-1.11171	0.319907	1	1	1	1	0.0417873	1
6 d	AT3G46730		NB-ARC domain-containing disease resistance protein	-0.463661	0.414742	1.12467	-1.20082	-1.3108	-0.667435	1	1	1	0.631142	0.0135025	1
6 d	AT3G11630	2CPA	2-CYS PEROXIREDOXIN A	0.32281	-0.18897	-0.0238398	-0.16895	-1.49921	-0.0861908	1	1	1	1	0.00419132	1
6 d	AT3G03000		Calmodulin like protein	-0.090972	-0.494819	-0.0460612	0.109163	-1.28409	0.254478	1	1	1	1	0.0377138	1
6 d	AT2G47940	DEG2	DEGP PROTEASE 2	0.016893	0.304254	1.25088	-0.447886	-1.11649	-1.06872	1	1	0.575769	1	0.044162	0.166463
6 d	AT2G24580		FAD-dependent oxidoreductase family protein	-0.368447	-0.573915	-0.387794	-0.998956	-1.01637	-0.194664	0.98802	0.984235	0.946193	0.26723	0.0245714	1
6 d	AT2G16430	PAP10	PHOSPHATASE UNDERPRODUCER 1	0.0202033	0.361467	0.366171	-0.649901	-1.00658	-0.165439	1	1	1	0.867162	0.0275135	1
6 d	AT2G07760		Zinc knuckle (CCHC-type) family protein	0.00196464	-1.1225	-1.321	0.374227	-1.33904	-2.30809	1	0.831821	0.336455	1	0.00766686	1
6 d	AT1G70060	SNL4	SIN3-LIKE 4	1.71381	1.18974	1.11443	-1.43817	-2.24829	-0.111872	0.309237	0.815382	0.947496	0.314258	0.000608439	1
6 d	AT1G63120	RBL2	RHOMBOID-LIKE 2	-1.10065	0.112304	-0.0968217	-0.942166	-1.42517	-1.03097	0.316986	1	1	0.304988	4.73e-05	0.111068
6 d	AT1G32100	PRR1	PINORESINOL REDUCTASE 1	1.46152	0.822835	1.34672	0	-2.45312	0	1	1	1	1	5.01034e-07	1
6 d	AT1G30280	AUXILIN-LIKE7	Chaperone DnaJ-domain superfamily protein	-0.301718	-0.134923	0.0263402	-0.939305	-1.1033	-0.834987	1	1	1	0.101491	0.00104123	0.0608313
6 d	AT1G17860	ATKTI5	ARABIDOPSIS THALIANA KUNITZ TRYPSIN INHIBITOR 5	0.621802	0.558601	0.462165	-0.78352	-1.44589	-0.646686	0.785259	1	1	0.477729	1.59921e-06	0.430848
6 d	AT1G09210	CRT1B	CALRETICULIN 1B	-0.371204	-0.526292	-0.12357	-0.385781	-1.49285	-0.430451	1	1	1	1	0.0443584	1
6 d	AT1G02500	SAMS1	S-ADENOSYLMETHIONINE SYNTHETASE 1	1.0375	0.57001	0.939506	-0.0440186	-1.00112	0.28496	0.789279	1	0.938388	1	0.0364637	1
6 d	AT1G01750	ADF11	ACTIN DEPOLYMERIZING FACTOR 11	-0.501785	-0.813186	-0.687295	-0.472515	-1.65447	-0.277568	1	1	1	1	0.0344184	1
48 h and 6 d	AT1G64660		Methionine gamma-lyase-like	-1.0388	-2.13406	-1.33059	-1.21025	-1.58363	-0.0612889	0.571658	0.00307693	0.355364	0.606323	0.0198488	1
48 h	AT5G48790		Low PSII Accu (ECM1) involved in photosynthesis.	0.429461	1.95952	1.54698	-0.608542	0.280547	0.224305	1	0.0422691	1	1	1	1
48 h	AT5G11290		transmembrane protein, putative (DUF247)	1.42337	1.37761	1.03198	1.52705	1.64731	1.93352	0.0847654	0.00995308	0.918406	0.37158	0.059199	0.00137033
48 h	AT3G48590		Nuclear transcription factor Y subunit	0.478607	1.09254	0.583573	0.412683	0.400436	1.2815	0.961158	0.000339335	1	1	1	0.782495
48 h	AT3G48310	CYP71A22	CYTOCHROME P450, FAMILY 71, SUBFAMILY A, POLYPEPTIDE 22	0.857389	1.25078	0.61919	1.90625	2.5533	3.33433	0.623404	0.0245222	1	0.0471005	1.3922e-06	1.23176e-07
48 h	AT3G47680		DNA binding protein	1.66596	1.59151	1.23832	-1.23095	-0.219952	-0.377993	0.0659388	0.0154042	0.618901	0.224587	1	1
48 h	AT1G61800	GPT2	GLUCOSE-6-PHOSPHATE/PHOSPHATE TRANSLOCATOR 2	2.11861	2.14033	1.63458	1.71261	1.36181	1.13695	0.132457	1.42489e-05	0.229864	0.000578642	0.000177673	0.234529
48 h	AT1G51890		Leucine-rich repeat protein kinase family protein	1.60571	1.36262	1.03435	0.510699	0.014407	0.0305084	0.0716114	0.0110514	1	0.75169	1	1
6 d	AT5G65640	NFL	NO FLOWERING IN SHORT DAY	0.853305	0.588963	0.489678	1.0661	1.26861	0.631167	0.587876	1	1	0.552325	1.67192e-05	1
6 d	AT5G62280		DUF1442 family protein (DUF1442)	0.269347	0.556127	1.58845	1.30149	1.1896	0.963966	1	1	0.126361	0.186894	0.0471967	0.690239
6 d	AT5G55410		Bifunctional inhibitor/lipid-transfer protein/seed storage 2S albumin superfamily protein	1.08394	0.149092	0.331336	0.579168	1.38359	0.854802	0.204366	1	1	1	1.8568e-08	0.661755
6 d	AT5G53970	TAT7	TYR AMINOTRANSFERASE 1	-0.364214	0.136708	0.233117	1.19152	1.35448	1.31188	0.919796	1	1	0.187806	0.0449762	0.0781062
6 d	AT5G48490	DEG15	DIR1-LIKE	0.693202	0.835672	1.44506	1.00186	1.77696	1.37715	0.803181	1	0.147599	0.590384	4.08325e-06	0.145363
6 d	AT5G48430		Eukaryotic aspartyl protease family protein	-2.12278	-1.60165	-1.89243	1.28653	1.2531	0.691723	0.199578	1	0.568076	1	0.0160255	1
6 d	AT5G43850	ARD4	RmlC-like cupins superfamily protein	-0.514188	-0.095086	-0.181942	1.05597	1.12584	1.04571	0.839997	1	1	0.232023	0.0135025	0.437867
6 d	AT5G42610	MCU5	Mitochondrial calcium uniporter	-1.58422	-0.496569	-0.538145	1.3382	1.49298	1.31519	0.0387745	1	1	0.382369	0.0461518	0.599259
6 d	AT5G23750		Remorin family protein	0.0275026	0.0868045	0.538114	2.23117	2.02559	2.00729	1	1	1	0.0891364	0.0197512	0.12333
6 d	AT5G19140	AILP1	aluminum induced protein with YGL and LRDR motifs	-0.134525	0.684301	1.46809	0.486412	2.77204	2.53732	1	1	0.566327	1	0.000154417	0.147326
6 d	AT5G11180	GLR2.6	GLUTAMATE RECEPTOR 2.6	1.0085	2.20699	3.21679	1.46585	2.9541	2.34142	0.438942	0.834875	9.69826e-12	0.407063	1.32232e-15	0.288337
6 d	AT5G08370	AGAL2	ALPHA-GALACTOSIDASE 2	0.0911659	0.396698	0.369682	0.849551	1.37557	1.18067	1	1	1	0.746951	0.030886	0.249285
6 d	AT5G06390	FLA17	FASCICLIN-LIKE ARABINOGALACTAN PROTEIN 17 PRECURSOR	-0.175548	0.12916	0.101532	0.536501	1.01585	0.784842	1	1	1	1	0.001357	0.776546
6 d	AT4G39330	CAD9	CINNAMYL ALCOHOL DEHYDROGENASE 9	-0.36948	0.324544	0.0797881	1.37834	1.33993	1.12867	0.910754	0.94861	1	0.0677429	0.000109771	0.461624
6 d	AT4G35180	LHT7	LYS/HIS TRANSPORTER 7	-0.187267	0.0292313	0.19489	1.61438	1.5356	1.31749	1	1	1	0.072542	0.00833268	0.33798
6 d	AT4G32480		Phosphorus (P) stress-inducible DUF506 gene family member	1.34924	1.83914	1.48755	1.7542	1.21827	0.502254	0.961158	0.0672894	1	1	0.00941381	1
6 d	AT4G23030		MATE efflux family protein	0.741285	0.948767	1.55271	1.31198	1.42976	1.5575	0.533819	1	0.0202308	0.349853	0.0380792	0.0746185
6 d	AT4G20140	GSO1	GASSHO1	-0.560152	0.94118	0.538515	2.49822	1.65241	1.12925	1	1	1	0.0818693	0.0202056	1
6 d	AT4G17670		senescence-associated family protein (DUF581)	-0.55261	-0.0446093	-0.118648	1.36511	1.68418	1.43076	0.538775	1	1	0.165769	0.000273633	0.0648067
6 d	AT4G03490		Ankyrin repeat family protein	-0.258517	-0.284085	0.106754	2.30989	1.62471	1.28399	1	1	1	0.0739173	0.0349545	0.932451
6 d	AT3G53750	ACT3	ACTIN 3	-0.277122	0.510116	-0.103532	0.788608	1.24376	0.426442	1	1	1	1	0.0135025	1
6 d	AT3G47570		Leucine-rich repeat protein kinase family protein	0.510059	-0.0459412	-0.10852	1.49807	1.3079	1.17493	1	1	1	0.0999438	0.0312891	0.562773
6 d	AT3G24540	PERK3	PROLINE-RICH EXTENSIN-LIKE RECEPTOR KINASE 3	-0.142699	0.569395	-0.00359122	2.44945	1.75718	1.21226	1	0.856709	1	0.161097	0.0406087	1
6 d	AT3G20395	ATL92	ARABIDOPSIS TOXICOS EN LEVADURA 92	-0.33889	-0.465719	-0.333915	1.34113	1.81622	1.68729	1	1	1	0.346326	0.0155731	0.184529
6 d	AT3G19320		SP-TMD-LRR gene	1.21265	0.84053	1.20563	0.86564	1.77248	1.44578	0.387096	1	0.567623	0.917159	0.00635442	0.155046
6 d	AT3G14690	CYP72A15	CYTOCHROME P450, FAMILY 72, SUBFAMILY A, POLYPEPTIDE 15	0.497139	0.229902	-0.0816507	0.83923	1.03615	0.624048	1	1	1	1	0.000433703	1
6 d	AT3G02550	LBD41	LOB DOMAIN-CONTAINING PROTEIN 41	0.125018	0.287777	0.257436	1.6865	2.30366	2.03142	1	1	1	0.33986	0.00395277	0.0961983
6 d	AT2G44300	LTPG14	GLYCOSYLPHOSPHATIDYLINOSITOL-ANCHORED LIPID PROTEIN TRANSFER 14	0.580698	0.540759	0.963286	0.937588	1.12554	1.1421	0.792413	1	0.529452	0.942759	0.0458219	0.291907
6 d	AT2G39000	GNAT4	GCN5‐RELATED N‐ACETYLTRANSFERASE 4	0.431725	2.20658	2.7807	0.530952	1.31464	0.669363	1	0.57709	1.60107e-08	1	0.00593971	1
6 d	AT2G28470	BGAL8	BETA-GALACTOSIDASE 8	-0.311054	-0.0772424	0.356456	0.249383	1.05855	0.885876	1	1	1	1	0.0195517	0.634694
6 d	AT2G22980	SCPL13	SERINE CARBOXYPEPTIDASE-LIKE 13	0.0880633	-0.0384376	0.479946	-0.380722	2.619	1.91036	1	1	1	1	2.8913e-13	0.411888
6 d	AT2G19590	ACO1	ACC OXIDASE 1	-0.616356	-0.216502	-0.160554	0.476174	1.46777	1.37238	0.623404	1	1	1	0.0347888	0.243489
6 d	AT2G18600		Ubiquitin-conjugating enzyme family protein	0.628141	0.0866123	-0.285663	1.48393	1.01283	0.745679	0.882867	1	1	0.08286	0.0278091	1
6 d	AT1G73980	TTM1	TRIPHOSPHATE TUNNEL METALLOENZYME 1	0.354053	-0.409666	-0.284458	0.406763	1.64338	1.33836	1	1	1	1	0.00236536	0.881076
6 d	AT1G62280	SLAH1	SLAC1 HOMOLOGUE 1	0.0720228	0.0522993	-0.305564	1.26009	1.43395	1.09735	1	1	1	0.997646	0.0377138	0.895534
6 d	AT1G60710	ATB2	Encodes ATB2.	0.0734749	-0.424342	1.20265	-0.425895	1.83053	1.56199	1	1	1	1	0.0473797	0.683253
6 d	AT1G60590		Pectin lyase-like superfamily protein	0.584987	0.39646	0.548752	0.775968	1.77338	1.53943	1	1	1	1	0.000781609	0.333271
6 d	AT1G56120		LRR-MAL RK	-0.840074	-0.490246	0.0632728	1.43618	1.64295	1.62654	0.541673	0.394687	1	0.738087	0.0238204	0.13444
6 d	AT1G52820		HXXXD-type acyl-transferase family protein	1.46945	0.100361	-0.096791	0.986355	1.2189	0.555193	0.0417538	1	1	1	0.000606997	1
6 d	AT1G52790		2OG-Fe(II) oxygenase family protein	0.797682	1.18809	1.10157	2.05881	1.92387	1.43851	0.544477	0.535089	0.397198	0.0653961	3.59361e-05	0.315563
6 d	AT1G51540		Galactose oxidase/kelch repeat superfamily protein	-0.128851	-0.376855	-0.457437	1.74877	1.81133	1.55876	1	1	0.95781	0.172762	0.0149369	0.367633
6 d	AT1G49750		Leucine-rich repeat (LRR) family protein	1.53375	1.06082	1.55662	0.953648	1.46525	1.09224	0.0986507	1	0.184211	0.747754	0.00104123	0.628028
6 d	AT1G45688	CC1	COMPANION OF CELLULOSE SYNTHASE 1	0.357065	0.762012	0.953148	0.716677	1.21762	0.720522	1	1	0.490574	0.874229	8.47013e-07	0.918906
6 d	AT1G43670	CYFB	CYTOSOLIC FRUCTOSE-1,6-BISPHOSPHATASE	-1.95566	-1.0305	-0.763889	0.567694	1.23455	0.912982	0.000978664	0.347801	0.765718	1	0.00922379	1
6 d	AT1G37130	NR2	NITRATE REDUCTASE 2;	0.185598	0.275039	0.514913	1.23517	1.4873	1.38569	1	1	1	0.283817	0.00862118	0.118133
6 d	AT1G30270	CIPK23	CBL-INTERACTING PROTEIN KINASE 23	-0.519738	-0.0669957	-0.27336	0.536093	1.81251	1.19935	1	1	1	1	3.07567e-06	0.891911
6 d	AT1G22490	BHLH94	basic helix-loop-helix (bHLH) DNA-binding superfamily protein	0.4992	0.0178377	-0.116539	0.639038	1.95658	1.44655	0.961158	1	1	1	3.53545e-08	0.175086
6 d	AT1G15130	ALIX	ALG-2 interacting protein	0.581283	-0.149239	0.241465	-0.0723043	1.79464	1.19952	1	1	1	1	0.00113859	1
6 d	AT1G11580	PMEPCRA	METHYLESTERASE PCR A	-0.0717519	0.439572	0.362461	1.10713	1.05074	0.911842	1	1	1	0.41462	0.014702	0.529156
6 d	AT1G09750		Eukaryotic aspartyl protease family protein	0.253232	0.129874	0.357271	0.428277	1.21763	0.84723	1	1	1	1	0.00196925	0.914808
6 d	AT1G05440		C-8 sterol isomerase	-1.33918	-0.502042	-0.299313	0.799004	1.78857	1.7523	0.477005	1	1	1	0.0384598	0.105009
