# Supplementary material for: Pochonia chlamydosporia synergistically supports systemic plant defense response in Phacelia tanacetifolia against Meloidogyne hapla
Source: Front Plant Sci. 2025 Jan 16;15:1497575. doi: 10.3389/fpls.2024.1497575 (PMC11779738; doi:10.3389/fpls.2024.1497575)
Supplement: Supplementary file 9 [file Table8.xlsx]

## Sheet: Tabelle1
Table S8: Transcripts mainly downregulated (log2FC < -1, FDR < 0.05, white) or upregulated (log2FC > 1, FDR < 0.05, gray) in MH+ PC compared to control for one or both harvesting time points.
				log2FC 48 h			log2FC 6 d			q-value 48 h			q-value 6 d
harvest time point	protein id	short	Description	MH	PC	MH+PC	MH	PC	MH+PC	MH	PC	MH+PC	MH	PC	MH+PC
48 h	AT5G66170	STR18	SULFURTRANSFERASE 18	-0.114542	-1.43287	-1.18404	-0.83449	-0.422616	1.00124	1	0.172852	0.045903	0.921468	0.242943	0.859295
48 h	AT5G63830		HIT-type Zinc finger family protein	-1.05752	-1.52039	-2.19648	-0.772387	-1.20137	-1.73627	0.602429	1	0.000982409	1	1	0.464839
48 h	AT5G62180	CXE20	CARBOXYESTERASE 20	-1.00743	-1.44944	-2.03012	0.415143	0.576485	1.40576	0.465139	1	0.0119424	1	1	0.291016
48 h	AT5G60770	NRT2.4	NITRATE TRANSPORTER 2.4	-1.16231	-1.52162	-1.85397	1.00823	1.62034	1.61307	0.539391	0.639716	0.00405692	1	0.419523	0.655804
48 h	AT5G53300	UBC10	UBIQUITIN-CONJUGATING ENZYME 10	-0.605358	-0.745647	-1.05738	-0.357877	-0.591308	-0.929269	0.458969	1	0.0377458	1	1	0.0307739
48 h	AT5G51190	ERF105	ETHYLENE RESPONSE FACTOR 105	0.0252081	-0.658536	-1.02257	0.145818	0.470626	0.340759	1	1	0.0264623	1	1	1
48 h	AT5G38710	PDH2	Methylenetetrahydrofolate reductase family protein	-0.992495	-0.754973	-1.03928	-0.962494	-0.64784	-0.457224	0.105408	1	0.00857453	0.438233	0.637031	0.987425
48 h	AT5G36110	CYP716A1	CYTOCHROME P450, FAMILY 716, SUBFAMILY A, POLYPEPTIDE 1	-0.494549	-1.13258	-1.72842	-1.84985	-2.32759	1.40302	0.910508	1	0.00100054	0.0207295	5.85221e-06	0.637782
48 h	AT5G24655	LSU4	RESPONSE TO LOW SULFUR 4	-0.547914	-0.928391	-1.1844	-0.383313	0.0150869	-0.248794	0.733467	0.849145	0.0180553	1	1	1
48 h	AT5G24530	DMR6	DOWNY MILDEW RESISTANT 6	-0.213112	-0.945747	-1.16209	-0.229773	0.246615	0.123874	1	0.834344	0.0317974	1	1	1
48 h	AT5G15250	FTSH6	FTSH PROTEASE 6	-2.21485	-3.18268	-4.05878	-1.91263	-1.25526	-1.13687	0.377021	1	0.0087923	0.0490641	0.395627	0.597485
48 h	AT5G07050	UMAMIT9	USUALLY MULTIPLE ACIDS MOVE IN AND OUT TRANSPORTERS 9	-1.02305	-1.15626	-1.3931	1.7973	1.20093	1.00027	0.200364	0.555649	0.0283114	0.0185614	0.0483972	0.861904
48 h	AT5G06510	NF-YA10	NUCLEAR FACTOR Y, SUBUNIT A10	-0.906296	-1.02132	-1.12371	0.521939	-0.0329676	-0.254227	0.331367	0.413443	0.0208105	1	1	1
48 h	AT4G36740	HB40	HOMEOBOX PROTEIN 40	-1.02088	-1.2845	-1.51576	-0.831631	-0.541233	-1.00104	0.0818224	0.236589	0.000276224	0.230199	1	0.0745946
48 h	AT4G35830	ACO1	ACONITASE 1	-0.925943	-0.802221	-1.11038	-0.928361	-0.465433	-0.958212	0.214797	1	0.0312909	0.0841799	1	0.0701885
48 h	AT4G27190		NB-ARC domain-containing disease resistance protein	-0.945033	-1.10566	-1.35971	0.574916	0.992187	1.32389	0.161157	0.906112	0.0412469	1	0.4113	0.171033
48 h	AT4G23420		NAD(P)-binding Rossmann-fold superfamily protein	-0.314538	-1.13496	-1.63375	-0.98978	-0.263289	-0.0491978	1	1	0.0401291	0.64333	1	1
48 h	AT4G14540	NF-YB3	NUCLEAR FACTOR Y, SUBUNIT B3	-0.684499	-1.00289	-1.25568	0.230001	-0.0623908	0.110836	0.656575	0.997982	0.0209177	1	1	1
48 h	AT4G08230		glycine-rich protein	-0.524254	-0.814567	-1.29113	-0.316397	-0.461837	-0.771047	0.586213	1	0.000499505	1	1	0.170344
48 h	AT4G08170	ITPK3	INOSITOL 1,3,4-TRISPHOSPHATE 5/6-KINASE 3	-0.737356	-0.80629	-1.19262	-0.56772	-0.201082	-0.259497	0.320697	1	0.0155408	0.925402	1	1
48 h	AT3G55140	PLL2	Pectate lyase	-1.61993	-1.75387	-2.33151	0.55739	0.847325	0.977381	0.0516866	0.937657	0.00658945	1	0.647571	0.814478
48 h	AT3G44190		FAD/NAD(P)-binding oxidoreductase family protein	-0.242017	-0.869779	-1.27749	0.252249	-0.290333	-0.238087	1	1	0.0123569	1	1	1
48 h	AT3G26040		HXXXD-type acyl-transferase family protein	-0.0218444	-0.894819	-1.06925	1.7246	0.625634	0.850084	1	0.679596	0.045903	0.0086238	1	0.89805
48 h	AT3G21750	UGT71B1	UDP-GLUCOSYL TRANSFERASE 71B1	-1.08017	-1.68455	-2.09138	0.0648293	-0.0879756	0.58123	0.528443	0.488321	0.00995596	1	1	1
48 h	AT3G20910	NF-YA9	NUCLEAR FACTOR Y, SUBUNIT A9	-0.852076	-0.939937	-1.32154	-0.25547	-0.606381	-1.25239	0.184045	1	0.00175971	1	0.776421	0.0696498
48 h	AT3G20640	PFA6	PERICYCLE FACTOR TYPE-A 6	-0.84961	-0.817306	-1.33579	1.29388	0.631869	0.754157	0.407522	1	0.00192674	0.0199675	0.825707	0.788392
48 h	AT3G16150	ASPGB1	ASPARAGINASE B1	-0.416807	-1.00983	-1.38694	0.867212	0.618605	0.41438	0.953168	1	0.00724359	0.879038	0.193191	1
48 h	AT3G14880		transcription factor-like protein	-0.605666	-0.835758	-1.52158	-0.839405	-0.302395	-0.497541	0.844836	1	0.00248361	0.669245	1	1
48 h	AT3G14660	CYP72A13	CYTOCHROME P450, FAMILY 72, SUBFAMILY A, POLYPEPTIDE 13	-1.13495	-1.80124	-1.97051	-0.886997	-0.0705385	-0.698334	0.569717	0.158613	0.00156136	0.819215	0.720234	0.912516
48 h	AT3G13677		hypothetical protein	-0.383023	-0.875339	-1.26974	-0.610228	-0.809729	-0.989256	0.986465	1	0.00072461	0.75791	0.829317	0.0270321
48 h	AT3G11670	DGD1	DIGALACTOSYL DIACYLGLYCEROL DEFICIENT 1	-0.487159	-0.879666	-1.29897	-0.0143552	-0.0848374	-0.27241	0.78662	1	0.00196243	1	1	1
48 h	AT3G10985	WI12	WOUND-INDUCED PROTEIN 12	-0.610519	-0.819928	-1.02569	-0.781104	-0.913671	-0.678295	0.388875	0.769561	0.0192775	0.309274	0.110003	0.322566
48 h	AT3G10980		PLAC8 family protein	-0.302375	-0.620828	-1.0749	-0.282721	-0.361389	-0.577956	1	1	0.00357217	1	1	0.446975
48 h	AT3G09270	GSTU8	GLUTATHIONE S-TRANSFERASE TAU	0.484793	-0.606436	-1.21075	-1.05055	-0.674039	-1.1646	1	1	0.0317663	0.203723	1	0.0834304
48 h	AT3G07370	CHIP	CARBOXYL TERMINUS OF HSC70-INTERACTING PROTEIN	-0.768046	-0.998767	-1.31885	-0.491163	-0.342723	-0.573636	0.339698	0.794654	0.00328998	0.960319	1	0.750536
48 h	AT3G04710	TPR10	ETRATRICOPEPTIDE REPEAT 10	-0.711238	-0.785342	-1.0276	-0.709233	-0.602691	-0.898246	0.364147	1	0.0190608	0.403338	1	0.190237
48 h	AT2G46270	GBF3	G-BOX BINDING FACTOR 3	-1.174	-1.17552	-1.36294	-0.812906	-0.521219	-0.678844	0.349614	0.569758	0.0232556	0.480783	1	0.615231
48 h	AT2G42490	CUAO-ZETA	COPPER AMINE OXIDASE ZETA	-0.857495	-0.901282	-1.1378	-0.481672	-0.441781	-0.735183	0.134925	0.693711	0.0180966	0.88775	1	0.597485
48 h	AT2G40340	ERF48	ember of the DREB subfamily A-2 of ERF/AP2 transcription factor family	-0.81698	-1.11051	-1.47337	-1.30568	-0.408485	-0.888627	0.524099	1	0.0111633	0.226364	1	0.29995
48 h	AT2G33590	CRL1	CCR(CINNAMOYL COA:NADP OXIDOREDUCTASE)-LIKE 1	-1.30199	-1.53667	-1.66441	-0.0909824	0.241163	-0.296969	0.0776722	0.124994	7.75138e-06	1	0.365394	1
48 h	AT2G29420	GSTU7	GLUTATHIONE S-TRANSFERASE TAU 7	-0.29341	-0.764872	-1.19371	1.0143	0.940414	0.794577	1	1	0.0026847	0.908241	0.0630873	0.870251
48 h	AT2G27310		F-box family protein	-0.184749	-0.627452	-1.12009	-0.427401	-0.327879	-0.849643	1	1	0.0103081	1	0.824752	0.0561184
48 h	AT2G26710	CYP734A1	PHYB ACTIVATION TAGGED SUPPRESSOR 1	-1.1247	-1.57568	-1.648	-0.874954	-0.206595	-0.854929	0.492019	0.231084	0.0351535	0.68973	0.66051	0.626455
48 h	AT2G26000	BRIZ2	BRAP2 RING ZNF UBP DOMAIN-CONTAINING PROTEIN 2	-0.820408	-0.713266	-1.23797	-0.215821	0.393338	0.864887	0.620271	1	0.0349166	1	1	0.969934
48 h	AT2G17900	SDG37	SET DOMAIN GROUP 37	-0.436374	-0.758432	-1.27855	-0.50408	-0.732787	-0.970327	0.926095	1	0.00406423	0.967737	1	0.153732
48 h	AT2G16710		Iron-sulfur cluster biosynthesis family protein	-0.227758	-0.771874	-1.33239	-0.619646	-0.560734	-0.990924	1	1	6.59622e-05	0.597226	1	0.0193908
48 h	AT2G03890	PI4K GAMMA 7	PHOSPHOINOSITIDE 4-KINASE GAMMA 7	-0.872556	-1.08512	-1.49676	-0.451774	-0.286829	-0.682891	0.0717732	0.848409	2.50772e-06	1	1	0.432985
48 h	AT2G03140		alpha/beta-Hydrolases superfamily protein	-0.541889	-0.686144	-1.09994	-0.402124	-0.293218	-0.536939	0.709289	1	0.0336016	1	1	0.841445
48 h	AT2G01100		FAM133-like protein	-0.670435	-0.725387	-1.06633	-0.611666	-0.57771	-0.760451	0.369236	1	0.00620631	0.612088	1	0.161284
48 h	AT1G76650	CML38	CALMODULIN-LIKE 38	0.0505398	-0.588406	-1.0687	0.682053	1.0756	1.00123	1	1	0.0169776	1	0.549125	1
48 h	AT1G74940	FLZ13	FCS-LIKE ZINC FINGER PROTEIN 13	-0.374661	-0.94215	-1.2878	0.176308	0.157065	-0.334453	0.9254	1	0.000683863	1	0.343609	1
48 h	AT1G73110		ATPase family associated with various cellular activities (AAA)	0.822716	-4.03594	-4.23697	3.72766	-0.0814887	-0.246087	0.910754	0.0639539	0.00146553	0.126543	1	1
48 h	AT1G72830	NF-YA3	NUCLEAR FACTOR Y, SUBUNIT A3	-0.801457	-0.795817	-1.00905	-0.150753	-0.200583	-0.200389	0.206861	0.853576	0.0404205	1	1	1
48 h	AT1G72510		DUF1677 family protein (DUF1677)	-0.599798	-0.583661	-1.10091	-0.935857	-0.351498	-0.793785	0.67512	1	0.0255359	0.547296	1	0.67507
48 h	AT1G69040	ACR4	ACT DOMAIN REPEAT 4	-1.13332	-1.1339	-1.1611	-0.627359	0.0108714	-0.127589	0.100012	0.134912	0.0223955	0.793652	1	1
48 h	AT1G67050		membrane-associated kinase regulator	-0.647545	-0.756891	-1.10408	0.0452173	0.844029	0.781707	0.653709	1	0.0379256	1	0.48432	1
48 h	AT1G58330	ZW2	transcription factor-like protein	-0.060756	-1.40197	-2.03677	0.12312	-0.771	-1.45901	1	1	0.0254146	1	1	0.0991763
48 h	AT1G53310	PEPC1	PEP(PHOSPHOENOLPYRUVATE) CARBOXYLASE 1	-0.858365	-1.01026	-1.52996	-0.257962	-0.454155	-0.865857	0.438128	1	0.0153922	1	1	0.109704
48 h	AT1G52870		Peroxisomal membrane 22 kDa (Mpv17/PMP22) family protein	-0.631434	-0.934513	-1.26362	-0.14142	-0.274436	-0.725207	0.434871	0.903419	0.00625687	1	1	0.510701
48 h	AT1G48410	AGO1	ARGONAUTE 1	-0.365115	-0.766204	-1.28404	-0.22108	-0.410093	-0.777765	0.91037	1	0.000203116	1	1	0.239171
48 h	AT1G29920	CAB2	CHLOROPHYLL A/B-BINDING PROTEIN 2	-0.396636	-0.923825	-1.49227	1.28442	0.043454	0.376527	1	1	0.00276044	0.351654	1	1
48 h	AT1G22400	UGT85A1	UDP-GLUCOSYL TRANSFERASE 85A1	-1.88833	-2.06365	-2.12908	-0.23817	0.73604	3.13589	0.674175	0.1683	0.021737	1	1	0.104781
48 h	AT1G20870	IDM3	INCREASED DNA METHYLATION 3	-0.789372	-0.915725	-1.21577	-1.49105	-0.898997	-1.04331	0.519184	1	0.0231273	0.0381833	0.49393	0.0921807
48 h	AT1G19530	RGAT1	RGA TARGET 1	-1.41048	-1.76592	-2.08031	0.763461	1.11002	0.817239	0.262285	0.236166	0.000131495	1	0.135646	1
48 h	AT1G16180		Serinc-domain containing serine and sphingolipid biosynthesis protein	-0.956682	-1.0163	-1.21498	-0.171374	-0.597903	-0.848717	0.0697163	0.391	0.0029337	1	1	0.267435
48 h	AT1G08460	HDA8	HISTONE DEACETYLASE 8	-1.06103	-1.57142	-2.1254	-0.510071	-0.55306	-0.0573293	0.570348	1	1.56251e-05	1	0.879569	1
48 h	AT1G08090	NRT2.1	NITRATE TRANSPORTER 2.1	-1.24335	-1.22442	-1.5721	1.82283	1.09314	0.864712	0.29207	1	0.000707907	0.214106	0.607969	1
48 h	AT1G08010	GATA11	GATA TRANSCRIPTION FACTOR 11	-0.353213	-0.68461	-1.22524	-0.42362	-0.796556	-1.18039	1	1	0.0154062	0.969917	1	0.0844256
48 h	AT1G06520	GPAT1	GLYCEROL-3-PHOSPHATE SN-2-ACYLTRANSFERASE 1	-0.827166	-1.11703	-1.41772	-0.144621	0.340574	0.326687	0.573442	0.776209	0.0211308	1	1	1
48 h	AT1G06330	HMP02	HEAVY METAL ASSOCIATED PROTEIN 2	-0.629775	-1.12981	-1.24657	0.108208	0.332711	1.98111	0.557616	0.291216	0.00367296	1	1	0.00517587
48 h	AT1G03910	CTN	CACTIN	-0.603363	-0.707152	-1.11252	-0.640503	-0.418055	-0.775444	0.40654	1	0.0195868	0.381622	1	0.0993977
48 h	AT1G01720	ANAC2	ARABIDOPSIS NAC DOMAIN CONTAINING PROTEIN 2	-0.621241	-0.699084	-1.11495	-0.122515	-0.0851506	-0.362499	0.526585	1	0.00254989	1	1	0.94198
6 d	ATMG00900	ABCI3	ATP-BINDING CASSETTE I3	0.28533	-0.134944	-0.0186404	-0.594884	-0.940845	-1.05063	1	1	1	0.639105	0.243565	0.0134302
6 d	AT5G64200		Serine arginine-rich splicing factor SC35-like	-0.484823	-0.427683	-0.894981	-0.427114	-0.840791	-1.22091	0.753491	1	0.0262822	0.940631	1	0.00308954
6 d	AT5G61790	CNX1	CALNEXIN 1	-0.538695	-0.584835	-0.949251	-0.797107	-0.737602	-1.02355	0.540291	1	0.00944377	0.172762	1	0.0112705
6 d	AT5G60790	ABCF1	ATP-BINDING CASSETTE F1	-0.845386	-0.671588	-0.922673	-0.267826	-0.554097	-1.05493	0.143961	1	0.0208278	1	1	0.0217176
6 d	AT5G54920		polyadenylate-binding protein interacting protein	0.307579	-0.323664	-0.688436	-0.193875	-0.504529	-1.09126	1	1	0.257377	1	0.998947	0.0286845
6 d	AT5G53000	TAP46	2A PHOSPHATASE ASSOCIATED PROTEIN OF 46 KD	-0.0289937	0.0147072	0.00925258	-0.576223	-0.663064	-1.03244	1	1	1	0.631142	1	0.00865249
6 d	AT5G52200	I-2	INHIBITOR-2	-0.249246	-0.390479	-0.553223	-0.810488	-0.931037	-1.20612	1	1	0.701982	0.546489	0.973159	0.0417573
6 d	AT5G43960	G3BP4	Ras GTPase-activating protein SH3 domain-binding protein	-0.201308	0.202044	-0.305581	-0.221732	-0.400471	-1.17677	1	1	1	1	0.337837	0.0480617
6 d	AT5G22370	EMB1705	EMBRYO DEFECTIVE 1705	0.478845	0.0584431	-0.0788497	-0.220497	-0.749506	-1.22151	0.918143	1	1	1	1	0.00630738
6 d	AT5G14880	KUP8	POTASSIUM UPTAKE 8	-0.213806	-0.350309	-0.679431	-0.937538	-0.807817	-1.24599	1	1	0.173424	0.238411	1	0.0330124
6 d	AT5G13160	PBS1	AVRPPHB SUSCEPTIBLE 1	-0.473752	-1.05669	-1.42615	0.275147	-0.847738	-1.25111	1	1	0.0809789	1	1	0.0185361
6 d	AT5G05960		Involved in adventitious root organogenesis.	-0.217063	-0.181103	-0.00996034	-0.596241	-0.821432	-1.49602	1	1	1	0.903901	1	0.00620604
6 d	AT5G02490	HSP70-2	ATHSP70-2	0.140409	-0.392986	-0.640495	-0.885853	-0.786542	-1.138	1	1	0.261361	0.163149	1	0.00461449
6 d	AT4G31580	RSZ22	RS-CONTAINING ZINC FINGER PROTEIN 22	-0.45202	-0.432765	-0.770984	-0.864129	-0.732024	-1.06939	0.717578	1	0.0776176	0.116217	1	0.0113165
6 d	AT4G31140		O-Glycosyl hydrolases family 17 protein	-0.546719	-0.614822	-0.698216	-0.822001	-1.06941	-1.43909	0.921748	1	0.611463	0.314525	1	0.0304314
6 d	AT4G29520	SES1	SENSITIVE TO SALT1	-0.215637	-0.53677	-0.980652	-0.465568	-0.683395	-1.16713	1	1	0.0310732	0.794895	1	0.004012
6 d	AT4G16660	HSP70-17	HEAT SHOCK PROTEIN 70	-0.274848	-0.586522	-0.945216	-0.56088	-0.666313	-1.01824	1	1	0.0184094	0.656977	1	0.0128706
6 d	AT4G16563		Eukaryotic aspartyl protease family protein	-0.248876	-0.611523	-0.998906	-0.108383	-0.917812	-1.40262	1	1	0.167672	1	1	0.00442679
6 d	AT4G15520		tRNA/rRNA methyltransferase (SpoU) family protein	0.276021	-0.120447	-0.324411	-0.0318508	-0.731408	-1.08783	1	1	1	1	1	0.0104109
6 d	AT4G13480	MYB79	MYB DOMAIN PROTEIN 79	-0.400204	-1.00497	-1.59897	-1.00768	-0.946528	-1.5294	1	1	0.142525	0.397569	1	0.00842162
6 d	AT4G11220	BTI2	RETICULAN LIKE PROTEIN B2	-0.551261	-0.522755	-0.8202	-0.273694	-0.769711	-1.11722	0.524913	1	0.0469158	1	1	0.00458107
6 d	AT4G08330		hypothetical protein	-0.269983	-0.365495	-0.311554	-0.627838	-0.866105	-1.16986	1	1	1	0.751234	1	0.0155519
6 d	AT4G05050	UBQ11	UBIQUITIN 11	-0.980493	-0.290974	-0.742063	-0.601804	-1.01589	-1.23303	0.276651	1	0.607619	1	0.516452	0.00123183
6 d	AT4G01370	MPK4	MAP KINASE 4	-0.101863	-0.681128	-1.10332	-1.05314	-0.966915	-1.57602	1	1	0.212101	0.113224	1	0.0448154
6 d	AT3G59520	RBL13	RHOMBOID-LIKE PROTEIN 12	-0.30212	-0.456288	-0.695729	-0.439554	-0.656489	-1.00071	1	1	0.246455	0.946747	1	0.030648
6 d	AT3G57450		hypothetical protein	0.168444	-0.442476	-0.884886	-0.928146	-0.761665	-1.05364	1	1	0.0256937	0.0867594	1	0.0117125
6 d	AT3G52970	CYP76G1	CYTOCHROME P450, FAMILY 76, SUBFAMILY G, POLYPEPTIDE 1	0.240239	0.0957436	-0.0644282	-0.707144	-0.898793	-1.10011	1	1	1	0.447285	0.732004	0.013135
6 d	AT3G48890	MAPR3	MEMBRANE-ASSOCIATED PROGESTERONE BINDING PROTEIN 3	-0.311857	-0.513005	-0.800945	-0.745153	-0.842198	-1.38463	0.965259	1	0.0878258	0.388777	1	0.000994975
6 d	AT3G42170		DAYSLEEPER	1.63935	3.0723	4.39092	2.54805	1.71908	-1.82309	0.8776	0.447079	0.00010447	0.0303038	1.22907e-09	0.00602175
6 d	AT3G18670		Ankyrin repeat family protein	3.48726	2.26226	3.64522	-0.0405732	-0.799406	-1.31841	0.0321314	1	0.00534768	1	1	0.0139442
6 d	AT3G03310	LCAT3	LECITHIN:CHOLESTEROL ACYLTRANSFERASE 3	-0.62129	-0.650092	-0.879593	-0.381467	-0.860284	-1.26054	0.460676	1	0.0364708	1	1	0.00340792
6 d	AT2G45080	CYCP31	CYCLIN P31	0.316872	-0.177125	-0.618679	-0.691924	-0.646552	-1.21149	1	1	0.622658	0.728756	1	0.0313583
6 d	AT2G43020	PAO2	POLYAMINE OXIDASE 2	-0.756001	-0.699108	-0.972858	-0.823439	-0.715382	-1.04236	0.150135	1	0.0103649	0.142335	1	0.00549911
6 d	AT2G39540	GASA8	Gibberellin-regulated family protein	0.730448	1.01327	0.53667	-0.0482904	-1.48989	-2.22743	1	0.562936	1	1	1	0.031545
6 d	AT2G35795	PAM18-1	PAM18 homolog	0.0165198	-0.519029	-0.965086	-0.675559	-1.16752	-1.70145	1	1	0.0267537	0.439629	1	3.72978e-06
6 d	AT2G21045	ARQ1	ARSENATE REDUCTASE QTL1	0.955298	0.21825	-0.0302011	2.36216	-0.298215	-1.28707	0.976224	1	1	0.994292	1.74711e-12	0.00217228
6 d	AT2G03120	SPP	SIGNAL PEPTIDE PEPTIDASE	-0.0995274	-0.446977	-0.760341	-0.85227	-0.756659	-1.17183	1	1	0.157048	0.268191	1	0.0074083
6 d	AT1G71696	SOL1	SUPPRESSOR OF LLP1 1	-0.235521	-0.122319	-0.487802	-0.183938	-0.786025	-1.19615	1	1	0.632014	1	1	0.0139442
6 d	AT1G71090	PILS2	PIN-LIKES 2	0.0404068	-0.458758	-0.712949	-1.12026	-1.23372	-1.74648	1	1	0.715179	0.200155	1	0.000352397
6 d	AT1G53280	DJ1B	DJ-1 HOMOLOG B	-0.664944	-0.623453	-0.993113	-0.617653	-0.98653	-1.45693	0.28727	1	0.0328687	0.618177	1	0.000291723
6 d	AT1G52920	GPCR	G PROTEIN COUPLED RECEPTOR	-0.0824919	-0.300555	-0.142307	-0.283096	-0.884458	-1.46694	1	1	1	1	1	0.034016
6 d	AT1G42480		TLR4 regulator/MIR-interacting MSAP protein	-0.179728	-0.277789	-0.521759	-0.868008	-0.628112	-1.01815	1	1	0.521109	0.161657	1	0.0176421
6 d	AT1G21270	WAK2	WALL-ASSOCIATED KINASE 2	-0.122415	0.219017	0.141464	0.002393	-1.92666	-1.7495	1	1	1	1	0.0531852	0.00121893
6 d	AT1G21230	WAK5	WALL ASSOCIATED KINASE 5	0.323426	-0.13898	-0.238731	0.084317	-1.88722	-1.78799	1	1	1	1	0.0853556	0.000599102
6 d	AT1G20330	CVP1	COTYLEDON VASCULAR PATTERN 1	-0.488981	-0.669252	-0.936664	-1.02851	-0.97367	-1.3393	0.645707	1	0.0582673	0.102597	0.85919	6.45174e-05
6 d	AT1G10340		Ankyrin repeat family protein	-0.293941	-0.119842	-0.545952	-1.33155	-0.865332	-1.48952	1	1	0.988091	0.0778674	1	0.0172178
6 d	AT1G08440		aluminum activated malate transporter family protein	0.500386	-0.629055	-1.16838	-0.331556	-0.753277	-1.3897	0.919796	1	0.05626	1	1	0.0117125
48 h and 6 d	AT5G64170	LNK1	NIGHT LIGHT-INDUCIBLE AND CLOCK-REGULATED GENE 1	-1.39527	-1.51487	-2.00492	-0.709274	-0.995454	-1.31986	0.00103881	0.421642	3.36421e-08	0.367012	0.696355	0.00549911
48 h and 6 d	AT5G60920	COB	COBRA	-0.956159	-1.04484	-1.51607	-1.58326	-1.59725	-2.35631	0.37833	1	0.0237293	0.0251138	1	2.80573e-07
48 h and 6 d	AT5G58110		chaperone binding / ATPase activator	-0.796535	-1.06142	-1.57183	-0.80731	-1.1113	-1.66948	0.141315	1	2.77922e-05	0.236955	1	2.46894e-05
48 h and 6 d	AT5G56000	HSP81.4	HEAT SHOCK PROTEIN 81.4	-0.852516	-1.43259	-2.04163	-1.13525	-1.08726	-1.69186	0.110089	1	8.81737e-11	0.030449	1	1.73136e-06
48 h and 6 d	AT5G54940		Translation initiation factor SUI1	-0.338051	-0.960472	-1.37001	-0.888495	-0.652541	-1.00818	0.961158	1	0.000775021	0.0999438	1	0.0103181
48 h and 6 d	AT5G54660		HSP20-like chaperones superfamily protein	-0.592971	-0.728723	-1.07493	-0.825141	-0.821974	-1.24351	0.509146	1	0.00526949	0.28799	1	0.00294953
48 h and 6 d	AT5G54165		Avr9/Cf-9 rapidly elicited protein	-0.451161	-1.80992	-2.54383	-2.34078	-2.0737	-2.89021	0.940141	1	3.80939e-11	4.69987e-06	1	1.59103e-09
48 h and 6 d	AT5G53400	BOB1	BOBBER1	-0.354189	-0.805075	-1.25898	-0.720444	-0.780556	-1.22527	0.896406	1	0.000215326	0.378216	1	0.00395157
48 h and 6 d	AT5G53160	RCAR3	REGULATORY COMPONENTS OF ABA RECEPTOR 3	-0.651936	-0.989626	-1.3986	-1.10009	-0.968784	-1.22562	0.617781	1	0.00431658	0.126062	0.440411	0.00424413
48 h and 6 d	AT5G49910	HSP70-7	HEAT SHOCK PROTEIN 70-7	-0.779623	-1.22942	-1.82377	-1.25855	-1.30656	-1.96188	0.141549	1	1.75693e-09	0.0115022	1	5.31512e-08
48 h and 6 d	AT5G47830		hypothetical protein	-0.395677	-0.985211	-1.53066	-1.49504	-1.72662	-2.38482	0.938724	1	6.85756e-05	0.00710865	1	4.02109e-09
48 h and 6 d	AT5G42820	U2AF35B	U2 auxiliary factor small subunit	-0.965477	-1.54729	-2.234	-1.5881	-1.50396	-2.12191	0.0333918	1	3.27276e-11	0.00023143	1	2.89049e-08
48 h and 6 d	AT5G42020	HSP70-12	Belongs to the heat shock protein 70 family	-1.51285	-2.78047	-3.661	-4.11315	-4.47438	-5.38913	0.4296	1	2.7641e-10	6.79619e-08	0.79065	3.42303e-15
48 h and 6 d	AT5G39090		HXXXD-type acyl-transferase family protein	-0.78838	-2.10511	-2.76076	-2.29455	-1.73826	-2.00999	0.652848	0.845223	7.03531e-09	0.0011929	0.0656225	0.000888
48 h and 6 d	AT5G39050	PMAT1	PHENOLIC GLUCOSIDE MALONYLTRANSFERASE 1	-1.04234	-1.85042	-2.49727	-2.50374	-1.86746	-2.24331	0.10346	1	1.89562e-10	7.37128e-06	0.0903055	2.03975e-05
48 h and 6 d	AT5G27690	HMP49	HEAVY METAL ASSOCIATED PROTEIN 49	-0.377994	-1.67512	-2.02335	-1.47504	-1.65182	-1.92185	1	0.0478842	2.85095e-05	0.00620941	0.0921276	0.000324186
48 h and 6 d	AT5G25240		stress induced protein	0.120623	-1.2867	-2.04035	-0.626134	-0.868472	-1.62087	1	1	1.99309e-05	0.959342	0.86444	0.00424413
48 h and 6 d	AT5G23950		Calcium-dependent lipid-binding (CaLB domain) family protein	-0.946304	-0.905632	-1.30748	-2.269	-1.97702	-2.72985	0.192219	1	0.00784858	0.0366681	1	5.14187e-06
48 h and 6 d	AT5G17300	RVE1	REVEILLE 1	-0.640553	-1.01293	-1.48914	-0.631152	-1.03599	-1.48003	0.837607	1	0.00819942	0.926299	1	0.00042013
48 h and 6 d	AT5G14970		DUF760-7	-0.557523	-0.848504	-1.40778	-0.531287	-0.755884	-1.3522	0.511665	1	0.000130109	0.756114	1	0.000403742
48 h and 6 d	AT5G11680		classical AGP protein	-0.580811	-0.904058	-1.32005	-0.766937	-0.861383	-1.32152	0.478239	1	0.000297825	0.377672	1	0.00185722
48 h and 6 d	AT5G09590	HSP70-10	HEAT SHOCK PROTEIN 70-10	-0.46702	-0.968649	-1.52467	-0.992325	-1.07329	-1.76019	0.669144	1	6.51619e-06	0.0721698	1	1.27306e-05
48 h and 6 d	AT5G09570	AT12CYS-2	Twin CX9C domain protein	-0.49201	-0.869096	-1.3181	-0.743953	-0.826627	-1.22836	0.653966	1	0.000142333	0.446689	1	0.00153647
48 h and 6 d	AT5G03160	P58IPK	HOMOLOG OF MAMALLIAN P58IPK	-0.123196	-0.642465	-1.20173	-0.92039	-0.92381	-1.31249	1	1	0.00140046	0.256321	1	0.000875975
48 h and 6 d	AT5G02950	PDP5	PWWP DOMAIN PROTEIN 5	-1.05385	-0.971977	-1.49428	-1.09413	-1.0165	-1.44837	0.465432	1	0.0340509	0.573057	1	0.0498624
48 h and 6 d	AT5G02500	HSP70-1	HEAT SHOCK PROTEIN 70-1	-1.46189	-2.40783	-3.24796	-0.814984	-0.882995	-1.67889	0.133727	1	1.89107e-08	0.619318	0.287698	0.000323952
48 h and 6 d	AT4G36990	HSF4	HEAT SHOCK FACTOR 4	-0.522002	-0.997257	-1.6162	-0.559767	-1.02663	-1.70641	0.785259	1	0.000836969	0.803711	1	9.96297e-06
48 h and 6 d	AT4G25200	HSP23.6-MITO	MITOCHONDRION-LOCALIZED SMALL HEAT SHOCK PROTEIN 23.6	-0.119807	-0.968323	-1.66096	-2.27855	-1.51624	-2.26954	1	1	0.00967261	0.0277062	1	0.00276472
48 h and 6 d	AT4G24280	HSP70-6	HEAT SHOCK PROTEIN 70-6	-3.33096	-2.79011	-3.52586	-2.10774	-3.2605	-4.04527	0.0106983	0.878546	9.75804e-05	0.107732	0.325991	6.67356e-05
48 h and 6 d	AT4G24190	HSP90.7	HEAT SHOCK PROTEIN 90.7	-0.343032	-0.805407	-1.35705	-0.793926	-0.917648	-1.38933	0.910754	1	3.1354e-05	0.201277	1	0.000281775
48 h and 6 d	AT4G22740		glycine-rich protein	-0.699534	-0.74706	-1.07234	-0.802673	-0.719166	-1.03794	0.277608	1	0.00479938	0.181524	1	0.0118619
48 h and 6 d	AT4G21510	FBS2	F-BOX STRESS INDUCED 2	-0.118338	-0.826864	-1.34227	-0.445216	-0.550443	-1.01091	1	1	0.000675993	0.919368	1	0.012708
48 h and 6 d	AT4G12400		Heat shock protein 70 (HSP70)-interacting protein	-0.930045	-1.37463	-1.97886	-1.38066	-1.55771	-2.24853	0.0354072	1	3.25132e-10	0.00195631	1	4.64526e-11
48 h and 6 d	AT4G10360		TRAM, LAG1 and CLN8 (TLC) lipid-sensing domain containing protein	-0.521171	-0.732881	-1.10286	-0.892652	-0.970802	-1.30901	0.562393	1	0.00600774	0.151231	0.765459	0.00081022
48 h and 6 d	AT4G03510	RMA1	RING MEMBRANE-ANCHOR 1;	-0.0848737	-1.20881	-1.80419	-1.38827	-1.00363	-1.28779	1	1	0.00185111	0.0291685	0.891912	0.0375898
48 h and 6 d	AT4G02520	GST2	GLUTATHIONE S-TRANSFERASE PHI 2	-1.21242	-1.96217	-2.66261	-0.818136	-0.864799	-1.58375	0.108871	1	6.81876e-08	0.503868	0.969549	0.000430684
48 h and 6 d	AT4G02450	P23-1	isoform of a co-chaperone of HSP90	-2.58055	-3.39011	-3.93269	-0.477282	-2.13522	-3.05214	0.0209025	0.0256594	0.000116886	1	0.966487	0.00287346
48 h and 6 d	AT4G02080	SAR2	SECRETION-ASSOCIATED RAS SUPER FAMILY 2	-0.659044	-0.870376	-1.21012	-0.644034	-0.86606	-1.30114	0.298186	1	0.000772308	0.454032	1	0.000599102
48 h and 6 d	AT4G00850	GIF3	GRF1-INTERACTING FACTOR 3	-0.576451	-0.862684	-1.28103	-0.740697	-0.81946	-1.29551	0.473317	1	0.000131349	0.295756	1	0.000616611
48 h and 6 d	AT3G62600	ERDJ3B	dnaJ protein ERDJ3B-like	-0.0373418	-0.602499	-1.12122	-0.829785	-1.01202	-1.36116	1	1	0.00561323	0.241812	0.838064	0.000726015
48 h and 6 d	AT3G62260	PP2C49	TYPE 2C PROTEIN PHOSPHATASE 49	-0.469416	-1.05719	-1.69648	-1.38178	-1.37406	-1.98883	0.876118	1	4.65869e-05	0.00943848	1	7.39596e-07
48 h and 6 d	AT3G60210	GROES	GroES-like family protein	-0.296493	-0.990176	-1.42326	-0.815478	-0.884648	-1.38617	0.997026	1	1.8419e-05	0.329512	1	0.000903543
48 h and 6 d	AT3G58100	PDCB5	PLASMODESMATA CALLOSE-BINDING PROTEIN 5	-0.655976	-0.739349	-1.27291	-1.09717	-1.05253	-1.71219	0.598932	1	0.00908273	0.339889	1	0.000109286
48 h and 6 d	AT3G53230	CDC48B	CELL DIVISION CYCLE 48B	-0.529496	-0.957603	-1.44043	-0.854787	-0.73461	-1.26714	0.549869	1	5.88822e-05	0.351654	1	0.00714564
48 h and 6 d	AT3G51980		ARM repeat superfamily protein	-0.547581	-0.755586	-1.0991	-0.791118	-0.917833	-1.38932	0.524913	1	0.00363486	0.185572	1	0.000407923
48 h and 6 d	AT3G50900		hypothetical protein	-0.376069	-1.61591	-2.06095	-1.70195	-0.985597	-1.40161	1	0.941705	0.00247081	0.0740883	1	0.0351409
48 h and 6 d	AT3G48330	PIMT1	PROTEIN-L-ISOASPARTATE METHYLTRANSFERASE 1	-1.0335	-1.38333	-1.89576	-1.33319	-1.88816	-2.42743	0.11807	1	1.01936e-05	0.0657461	0.325991	1.03396e-06
48 h and 6 d	AT3G46460	UBC13	UBIQUITIN-CONJUGATING ENZYME 13	-0.985985	-2.1225	-2.98227	-1.74286	-2.14183	-2.89004	0.315279	1	6.32523e-10	0.014885	0.842631	7.71649e-18
48 h and 6 d	AT3G25230	FKBP62	FK506 BINDING PROTEIN 62	-0.351588	-1.36505	-2.04262	-0.98772	-1.13362	-1.81796	0.935868	1	1.98194e-07	0.104424	1	7.67927e-06
48 h and 6 d	AT3G23990	HSP60-3B	HEAT SHOCK PROTEIN 60-3B	-0.540882	-1.43829	-2.13523	-1.39901	-1.77136	-2.49443	0.510166	1	1.07534e-11	0.000862071	1	1.95483e-08
48 h and 6 d	AT3G22370	AOX1A	ALTERNATIVE OXIDASE 1A	-0.372829	-1.41769	-2.01192	-0.996314	-1.43502	-2.17324	1	1	0.000199427	0.464516	1	0.00028471
48 h and 6 d	AT3G21175	GATA24	GATA TRANSCRIPTION FACTOR 24	-1.30731	-1.86772	-2.19358	-1.54845	-1.40463	-1.55533	0.103487	0.0863399	2.81655e-05	0.00278634	0.0761771	0.00376917
48 h and 6 d	AT3G17611	RBL10	RHOMBOID-LIKE PROTEIN 10	-0.714057	-1.39036	-1.96875	-1.01132	-1.11899	-1.80522	0.316796	1	4.81347e-09	0.337676	1	1.21338e-05
48 h and 6 d	AT3G14200		Chaperone DnaJ-domain superfamily protein	-0.723995	-1.45276	-2.1703	-1.08526	-0.901067	-1.47875	0.286284	1	3.24204e-11	0.0460855	1	0.000217405
48 h and 6 d	AT3G10800	BZIP28	Encodes bZIP28, a putative membrane-tethered transcriptional factor	-0.504261	-0.719044	-1.19323	-1.28817	-0.864634	-1.15955	0.657499	1	0.0011751	0.0263072	0.974291	0.00568965
48 h and 6 d	AT3G10330	TFIIB2	TRANSCRIPTION FACTOR IIB 2	-0.609665	-1.09043	-1.72258	-0.607469	-1.22958	-1.79399	0.475781	1	1.58867e-06	0.639885	1	0.00579514
48 h and 6 d	AT3G09640	APX2	ASCORBATE PEROXIDASE 2	-0.827457	-0.865061	-1.19576	-1.15603	-1.41654	-1.97469	0.473135	1	0.0300744	0.0857509	1	0.000271165
48 h and 6 d	AT1G07890	APX1	ASCORBATE PEROXIDASE 1	-0.797574	-1.06987	-1.5319	-0.750371	-0.762633	-1.29847	0.218908	1	2.76182e-06	0.269324	1	0.000430684
48 h and 6 d	AT3G09350	FES1A	Arabidopsis ortholog of the human Hsp70-binding protein 1	-0.749901	-1.73999	-2.4555	-1.51884	-1.86744	-2.62915	0.229879	1	1.06818e-09	0.00399475	1	4.42969e-10
48 h and 6 d	AT3G09010		belongs to the protein kinase superfamily	-0.520403	-1.0338	-1.54661	-1.24576	-1.15701	-1.52931	0.69822	1	0.00581887	0.106482	1	0.0137052
48 h and 6 d	AT3G08970	TMS1	THERMOSENSITIVE MALE STERILE 1	-1.16454	-2.50885	-3.38125	-2.34567	-2.65017	-3.48936	0.0674706	1	1.72961e-15	6.99401e-05	1	1.64247e-15
48 h and 6 d	AT3G07770	HSP89.1	HEAT SHOCK PROTEIN 89.1	-0.115114	-0.751915	-1.2775	-0.850435	-1.03513	-1.58386	1	1	8.02959e-05	0.114744	1	2.06992e-05
48 h and 6 d	AT3G07090	DESI1	Interacts with C3H59 via its WD40 domain and C-terminal region	-0.765475	-1.27359	-1.87293	-1.17894	-1.48451	-2.21194	0.206648	1	1.06879e-09	0.00768112	1	4.91363e-09
48 h and 6 d	AT3G05030	NHX2	SODIUM HYDROGEN EXCHANGER 2	-0.982376	-1.15899	-1.68795	-2.13227	-1.51454	-1.91678	0.304537	1	0.0372532	0.000988207	0.607458	0.00782364
48 h and 6 d	AT3G03270	HRU1	HYPOXIA RESPONSIVE UNIVERSAL STRESS PROTEIN 1	-0.862157	-1.521	-2.19182	-0.724837	-1.20381	-1.91241	0.342348	1	2.67048e-09	0.48483	1	3.30453e-05
48 h and 6 d	AT2G47890	BBX11	B-BOX PROTEIN 11	-0.23616	-1.59579	-2.30901	-1.96065	-1.69219	-2.33773	1	1	1.92659e-07	0.00348594	1	1.12464e-09
48 h and 6 d	AT2G47630	MAGL9	alpha/beta-Hydrolases superfamily protein	-0.750241	-0.985505	-1.53906	-0.685145	-1.24489	-1.97961	0.745202	1	0.0184094	1	1	0.0113284
48 h and 6 d	AT2G46080	BPS2	BYPASS 2	-0.731646	-0.936323	-1.32567	-1.03552	-0.783496	-1.23524	0.263309	1	0.000402074	0.0535492	1	0.00157273
48 h and 6 d	AT2G45380		Myelodysplasia-myeloid leukemia factor 1-interacting protein	-1.23231	-3.0224	-3.86843	-2.75032	-2.03396	-2.73705	0.785715	1	0.000128213	1.36297e-08	0.607916	0.0307739
48 h and 6 d	AT2G42760		DUF1685 family protein	-0.741864	-1.63861	-2.228	-0.935012	-0.617533	-1.13883	0.473327	1	1.35887e-09	0.058115	1	0.00276556
48 h and 6 d	AT2G40950	BZIP17	bZIP17 appears to regulate transcription as part of a salt and osmotic stress response	-0.641982	-1.05604	-1.53309	-1.20896	-0.905659	-1.20495	0.555811	1	0.000164349	0.0709933	0.95322	0.00403348
48 h and 6 d	AT2G37970	CHBP2	CYTOSOLIC HEME (TETRAPYRROLE) BINDING PROTEIN 2	-0.790005	-1.26251	-1.64026	-0.873393	-1.36771	-1.92737	0.489077	0.7442	0.0187127	0.264019	1	0.00553137
48 h and 6 d	AT2G36720		Acyl-CoA N-acyltransferase with RING/FYVE/PHD-type zinc finger domain-containing protein	-1.10534	-1.97668	-2.76434	-3.24577	-3.01493	-3.79743	0.399265	1	7.21371e-08	0.000611641	0.818548	5.07064e-08
48 h and 6 d	AT2G30550	DALL3	DAD1-LIKE LIPASE 3	-0.245022	-1.44635	-2.05505	-1.66124	-1.66795	-2.50367	1	1	4.05343e-05	0.0255211	1	6.33249e-05
48 h and 6 d	AT2G28000	ARC2	ACCUMULATION AND REPLICATION OF CHLOROPLASTS 2	-0.306857	-0.964681	-1.48823	-1.02925	-1.11733	-1.75017	0.963363	1	2.07403e-06	0.0769591	1	6.48886e-06
48 h and 6 d	AT2G26690	NPF6.2	NRT1/ PTR FAMILY 6.2	-1.24047	-1.72074	-2.09514	0.149664	-1.08345	-1.79726	0.484553	0.607757	0.00156941	1	1	0.0155584
48 h and 6 d	AT2G26150	HSFA2	HEAT SHOCK TRANSCRIPTION FACTOR A2	-1.0242	-1.39127	-2.03647	-2.27987	-2.24502	-2.74827	0.310851	1	0.00236398	0.000611641	0.040812	2.4245e-07
48 h and 6 d	AT2G26040	PYL2	PYR1-LIKE 2	-1.15324	-1.29936	-1.89547	-1.07296	-0.932818	-1.28426	0.135449	1	1.40856e-05	0.250401	1	0.0452092
48 h and 6 d	AT2G25760	AEL1	ARABIDOPSIS EL1-LIKE 1	-0.809987	-1.00611	-1.49582	-0.486592	-0.844113	-1.27488	0.141216	1	2.75039e-06	0.76532	1	0.00240671
48 h and 6 d	AT2G22360	DJA6	DNA J PROTEIN A6	-0.728888	-0.96567	-1.46925	-1.44954	-1.6265	-2.24336	0.257277	1	6.55919e-05	0.00985634	0.780311	5.31462e-08
48 h and 6 d	AT2G04030	HSP88.1	HEAT SHOCK PROTEIN 88.1	-0.513275	-0.932141	-1.45496	-0.890792	-1.1297	-1.7173	0.549869	1	3.94135e-06	0.136656	1	1.69586e-06
48 h and 6 d	AT1G79930	HSP91	HEAT SHOCK PROTEIN 91	-0.525937	-1.32071	-1.95613	-1.11749	-1.24437	-1.89569	0.529465	1	3.83446e-09	0.0917246	1	1.61524e-06
48 h and 6 d	AT1G67360	SRP1	SMALL RUBBER PARTICLE PROTEIN	-1.0058	-0.905749	-1.21375	-0.926818	-0.919844	-1.17315	0.0398086	1	0.00794107	0.0481925	0.474627	0.00324128
48 h and 6 d	AT1G66080	HLP1	HIKESHI-LIKE PROTEIN1	-0.998465	-2.50587	-3.34728	-1.52505	-1.91296	-2.76824	0.0620207	1	7.48865e-13	0.00344488	1	7.83588e-12
48 h and 6 d	AT1G60420	NRX1	NUCLEOREDOXIN 1	-0.699763	-1.17807	-1.77988	-0.450626	-0.551711	-1.15556	0.404165	1	4.3777e-06	1	1	0.0445998
48 h and 6 d	AT1G56410	HSP70T-1	HEAT SHOCK PROTEIN 70T-1	-1.27994	-2.25159	-3.10291	-1.02595	-1.03384	-1.80661	0.0681178	1	8.77124e-13	0.0585169	0.81235	5.42145e-05
48 h and 6 d	AT1G56300	DJC53	Chaperone DnaJ-domain superfamily protein	-1.34706	-2.07795	-2.82921	-2.24386	-2.54771	-3.38236	0.0963108	1	1.79875e-11	1.05355e-06	1	2.1437e-16
48 h and 6 d	AT1G55530	BTL6	RING/U-box superfamily protein	-0.596562	-1.0625	-1.5478	-1.41036	-0.902975	-1.45727	0.424604	1	3.99114e-06	0.0130114	1	2.57911e-05
48 h and 6 d	AT1G55490	LEN1	LESION INITIATION 1	-0.910111	-2.04823	-2.84327	-1.99565	-2.42195	-3.24166	0.0818239	1	3.02362e-12	9.72503e-06	1	1.70139e-15
48 h and 6 d	AT1G55230		proteinase inhibitor I4, serpin (DUF716)	0.304895	-1.39699	-2.2179	-1.63261	-1.07117	-1.46605	1	0.941705	4.49136e-07	0.344675	1	0.0452092
48 h and 6 d	AT1G51200		A20/AN1-like zinc finger family protein	-0.659488	-0.831244	-1.16002	-1.05727	-0.836623	-1.0216	0.334308	1	0.00143806	0.0292979	0.490882	0.00810637
48 h and 6 d	AT1G36730	CPUORF19	Conserved peptide uORF	-0.568767	-0.923472	-1.40775	-1.25274	-1.05495	-1.55213	0.465969	1	7.98833e-05	0.0033515	1	8.32194e-05
48 h and 6 d	AT1G35660	BI1	BAX INHIBITOR 1	-0.710215	-1.03637	-1.58924	-0.702435	-0.896805	-1.43714	0.343625	1	1.9915e-05	0.59089	1	0.000739171
48 h and 6 d	AT1G21410	SKP2A	AtSKP2.1 is a homolog of human SKP2, the human F-box protein that recruits E2F1	-0.339124	-1.22302	-1.72545	-1.23955	-1.16322	-1.66812	0.98631	1	7.50239e-07	0.0709764	1	0.00226345
48 h and 6 d	AT1G17180	GSTU25	GLUTATHIONE S-TRANSFERASE TAU 2	-0.0775425	-1.48095	-2.41608	-1.22632	-2.20237	-2.88096	1	0.100598	0.000512775	0.212758	0.479969	8.52209e-06
48 h and 6 d	AT1G14360	UTR3	UDP-GALACTOSE TRANSPORTER 3	-0.38967	-0.922588	-1.50285	-1.09655	-1.27239	-1.80132	0.838529	1	2.02773e-06	0.0746189	1	1.40115e-06
48 h and 6 d	AT1G12770	EMB1586	EMBRYO DEFECTIVE 1586	-0.852892	-1.32319	-1.8829	-0.702906	-1.06433	-1.6982	0.557224	1	2.14675e-05	0.720997	1	3.39483e-06
48 h and 6 d	AT1G12520	CCS	COPPER CHAPERONE FOR SOD1	-0.593503	-1.51844	-2.21314	-1.02166	-1.44143	-2.1284	0.420531	1	2.51996e-08	0.0298466	1	5.07795e-08
48 h and 6 d	AT1G12440		A20/AN1-like zinc finger family protein	-0.317733	-1.5321	-2.28298	-0.675179	-0.919828	-1.59524	1	1	3.74839e-09	0.521268	1	2.46168e-05
48 h and 6 d	AT1G10740	LDAH1	alpha/beta-Hydrolases superfamily protein	-1.13758	-1.26246	-1.98691	-1.86859	-1.95854	-2.60159	0.323539	1	0.0010043	0.0385684	0.958198	1.50863e-05
48 h and 6 d	AT1G09070	SRC2	SOYBEAN GENE REGULATED BY COLD-2	0.0821658	-0.735384	-1.19482	-1.12064	-0.95733	-1.41868	1	1	0.0137765	0.326899	1	0.00687322
48 h and 6 d	AT1G07890	ABCF1	ATP-BINDING CASSETTE F1	-0.797574	-1.06987	-1.5319	-0.750371	-0.762633	-1.29847	0.218908	1	2.76182e-06	0.269324	1	0.000430684
48 h and 6 d	AT1G03070	LFG4	LIFEGUARD 4	-0.745052	-1.82754	-2.59279	-1.53107	-1.73615	-2.45981	0.20615	1	9.21802e-12	0.0184445	1	1.64803e-07
48 h	AT5G66390	PER72	PEROXIDASE 72	0.7521	0.448617	1.30907	0.306528	0.010733	0.62339	0.465994	1	0.04394	1	1	1
48 h	AT5G62220	GT18	GLYCOSYLTRANSFERASE 18	0.620094	1.11237	1.48173	0.699368	0.0279316	0.3059	0.618398	0.391	0.00122593	0.937129	1	1
48 h	AT5G51750	SBT1.3	SUBTILASE 1.3	0.616245	0.899829	1.0834	0.433884	-0.325249	0.0398789	0.678119	0.410411	0.0273062	1	0.69308	1
48 h	AT5G49630	AAP6	AMINO ACID PERMEASE 6	-0.190878	0.731388	1.57097	0.831727	0.77445	0.842257	1	1	0.000276729	1	1	1
48 h	AT5G49610		F-box family protein	0.21289	1.09699	1.20393	0.28024	0.523297	0.584239	1	0.435554	0.0125775	1	1	1
48 h	AT5G44360	CELLOX2	cell wall-derived damage-associated molecular patterns (DAMPs) that activate plant immunity	-0.876589	0.130784	1.99628	0.508286	0.864552	1.56004	0.919739	1	0.040537	1	1	0.742712
48 h	AT5G41380		CCT motif family protein	0.752238	0.936396	1.31631	1.08718	0.817232	1.19809	0.433769	1	0.0127688	0.163092	1	0.175086
48 h	AT5G35740		Carbohydrate-binding X8 domain superfamily protein	1.14228	1.34022	1.52299	-0.081274	0.235844	0.263569	0.269676	0.21448	0.0362481	1	1	1
48 h	AT5G22580		Stress responsive A/B Barrel Domain-containing protein	1.6441	1.68543	1.72204	0.87346	0.518851	0.332846	0.0643747	0.232839	0.0246484	0.874413	0.903004	1
48 h	AT5G20230	SAG14	SENESCENCE ASSOCIATED GENE 14	1.23054	0.853337	1.38135	0.225814	0.112458	0.286951	0.365873	1	0.0151188	1	1	1
48 h	AT5G13870	EXGT-A4	ENDOXYLOGLUCAN TRANSFERASE A4	0.558908	0.745427	1.41167	-0.0983865	-0.123143	-0.401996	0.84573	1	0.032509	1	1	1
48 h	AT5G11180	GLR2.6	GLUTAMATE RECEPTOR 2.6	1.0085	2.20699	3.21679	1.46585	2.9541	2.34142	0.438942	0.834875	9.69826e-12	0.407063	1.32232e-15	0.288337
48 h	AT5G06900	CYP93D1	CYTOCHROME P450, FAMILY 93, SUBFAMILY D, POLYPEPTIDE 1	0.631146	1.20038	1.93559	1.0993	0.166429	1.44394	1	1	0.0105984	0.523874	1	0.0587698
48 h	AT4G39700	HMP41	HEAVY METAL ASSOCIATED PROTEIN 41	0.875632	0.889739	1.4207	0.529786	0.544601	0.899066	0.298129	1	0.0397278	1	1	0.640744
48 h	AT4G39230	PCBER1	PHENYLCOUMARAN BENZYLIC ETHER REDUCTASE 1	0.809226	1.28068	3.10258	-0.0897283	0.06455	0.740364	0.976683	1	1.30122e-07	1	1	1
48 h	AT4G28250	EXPB3	EXPANSIN B3	0.319519	0.788937	1.61419	0.0407866	0.493121	0.681966	1	1	0.0192775	1	1	1
48 h	AT4G28000		P-loop containing nucleoside triphosphate hydrolases superfamily protein	1.05852	1.15917	1.5227	0.768374	0.255178	0.647451	0.123305	0.532589	0.00699736	0.55119	1	0.928143
48 h	AT4G23030		MATE efflux family protein	0.741285	0.948767	1.55271	1.31198	1.42976	1.5575	0.533819	1	0.0202308	0.349853	0.0380792	0.0746185
48 h	AT4G17370		Oxidoreductase family protein	0.45777	0.801623	1.53344	-0.823771	-0.510873	-0.15001	1	1	0.040385	0.661172	0.629841	1
48 h	AT4G16370	OPT3	OLIGOPEPTIDE TRANSPORTER	1.08092	0.875633	1.73597	1.31224	0.171694	0.401562	0.378774	1	0.0125775	0.170371	1	1
48 h	AT3G61040	CYP76C7	CYTOCHROME P450, FAMILY 76, SUBFAMILY C, POLYPEPTIDE 7	0.546383	0.829206	1.96912	0.424229	0.492047	1.13482	1	1	0.00050756	1	1	0.575588
48 h	AT3G56970	ORG2	OBP3-RESPONSIVE GENE 3	0.397268	0.55832	1.34308	0.631701	0.0377173	1.79044	1	1	0.0283114	1	0.533091	0.213878
48 h	AT3G45660		Encodes a member of the NAXT NPF subfamily.	-0.293684	0.769228	1.79952	0.267528	0.410516	0.727774	1	1	0.0220717	1	1	1
48 h	AT3G42170		DAYSLEEPER	1.63935	3.0723	4.39092	2.54805	1.71908	-1.82309	0.8776	0.447079	0.00010447	0.0303038	1.22907e-09	0.00602175
48 h	AT3G30340	UMAMIT32	USUALLY MULTIPLE ACIDS MOVE IN AND OUT TRANSPORTERS 32	1.09351	0.734652	2.07307	0.657839	0.824975	0.483826	0.677381	1	0.00987263	1	0.585299	1
48 h	AT3G28730	NFD	NUCLEOSOME/CHROMATIN ASSEMBLY FACTOR D	1.83323	0.522417	2.15382	2.48343	-0.512174	0.0200733	0.575173	1	0.0180423	0.00331852	1	1
48 h	AT3G04860		hypothetical protein (DUF868)	0.581845	0.775732	1.36256	0.784011	0.659495	1.01955	0.91037	1	0.0371423	0.810733	1	0.666339
48 h	AT3G03520	NPC3	NON-SPECIFIC PHOSPHOLIPASE C3	-0.180823	0.784256	2.91029	0.657682	1.09184	0.58232	1	1	0.0012068	1	0.127007	1
48 h	AT3G02790	MBS1	METHYLENE BLUE SENSITIVITY 1	-0.0231661	1.22109	1.68597	-0.391616	-0.744836	-1.3137	1	1	0.00431658	1	1	0.652938
48 h	AT2G39000	GNAT4	GCN5‐RELATED N‐ACETYLTRANSFERASE 4	0.431725	2.20658	2.7807	0.530952	1.31464	0.669363	1	0.57709	1.60107e-08	1	0.00593971	1
48 h	AT2G35150	EXL7	Encodes EXORDIUM LIKE 7	1.28964	1.22553	1.38557	1.24149	0.511215	0.974116	0.0801659	0.25017	0.00703667	0.038002	1	0.383797
48 h	AT2G25680	MOT1	MOLYBDATE TRANSPORTER 1	0.30415	0.853354	1.57498	0.631516	0.430344	1.18437	1	1	0.0349713	1	1	0.658896
48 h	AT1G75620	GOXL3	GALACTOSE OXIDASE-LIKE 3	-0.579809	0.165639	2.16453	-0.815903	0.240758	0.631462	1	1	0.0323171	1	1	1
48 h	AT1G75290		encodes a protein whose sequence is similar to an isoflavone reductase	0.571029	0.846789	1.50728	0.907848	1.12612	1.41004	0.91037	1	0.0104923	0.632143	0.724585	0.158285
48 h	AT1G74875		F-box protein	-0.0883148	1.56251	2.57415	1.66703	0.679473	0.0986807	1	1	0.00182236	0.280162	0.200418	1
48 h	AT1G68570	NPF3.1	NRT1/ PTR FAMILY 3.1	1.34293	1.39951	2.00115	0.388946	-0.103026	-0.442737	0.283842	0.399702	0.00189195	1	1	1
48 h	AT1G64390	GH9C2	GLYCOSYL HYDROLASE 9C2	0.47107	0.646918	1.28333	0.943685	0.754827	1.15367	0.785259	1	0.0087923	0.386386	1	0.0602139
48 h	AT1G61680	TPS14	TERPENE SYNTHASE 14	-0.181339	0.432249	1.59761	0.364196	0.399401	0.273581	1	1	0.00428923	1	1	1
48 h	AT1G56000		FAD/NAD(P)-binding oxidoreductase family protein	0.380562	1.17906	2.26598	-0.123846	-0.751662	0.178661	1	1	0.000402074	1	0.482652	1
48 h	AT1G49820	MTK1	5-METHYLTHIORIBOSE KINASE 1	0.790458	0.851317	1.40102	0.281717	0.255416	0.967557	0.260237	1	0.0371423	1	1	0.317287
48 h	AT1G49320	USPL1	UNKNOWN SEED PROTEIN LIKE 1	1.27019	1.11674	1.58092	0.313882	0.177615	0.276538	0.424445	0.942741	0.00413446	1	1	1
48 h	AT1G29400	ML5	MEI2-LIKE PROTEIN 5	0.112682	0.817367	1.34581	-0.514309	-0.353887	-0.387072	1	1	0.0258123	1	1	1
48 h	AT1G16300	GAPCP-2	GLYCERALDEHYDE-3-PHOSPHATE DEHYDROGENASE OF PLASTID 2	0.552201	2.82819	7.24391	-0.491694	-0.0891968	-0.249931	1	1	5.14069e-18	1	1	1
48 h	AT1G08500	ENODL18	EARLY NODULIN-LIKE PROTEIN 18	0.954513	0.987522	1.77242	0.282839	0.20609	0.229372	0.477561	1	0.0190943	1	1	1
6 d	AT5G67090	SBT1.9	SUBTILISIN-LIKE PROTEASE 1.9	0.815623	1.23897	1.26751	1.74439	0.904849	2.5435	0.785589	0.452957	0.397452	0.181524	1	0.000876495
6 d	AT5G60900	RLK1	RECEPTOR-LIKE PROTEIN KINASE 1	0.434545	0.650158	0.980881	0.978647	1.0782	1.50163	1	1	0.547786	0.710825	0.603858	0.0229719
6 d	AT5G59520	ZIP2	ZRT/IRT-LIKE PROTEIN 2	0.129898	1.36686	1.58953	1.07931	1.53001	1.86614	1	0.512179	0.511304	0.863667	0.27061	0.0113817
6 d	AT5G56980		Pathogen-associated molecular pattern-induced gene.Responsive to jasmonic acid and wounding	-0.580604	0.0604618	0.000377743	0.414628	0.852672	1.82558	0.668731	1	1	1	1	0.000541207
6 d	AT5G55200	MGE1	MITOCHONDRIAL GRPE 1	-0.176248	-0.0444661	0.492421	-1.2837	-0.469064	2.67738	1	1	1	0.554062	0.355691	0.0010312
6 d	AT5G55160	SUMO2	SMALL UBIQUITIN-LIKE MODIFIER 2	1.33737	1.15685	0.912203	0.666558	1.39597	1.65187	0.528443	0.546485	1	1	0.0684785	0.02916
6 d	AT5G51690	ACS12	1-AMINO-CYCLOPROPANE-1-CARBOXYLATE SYNTHASE 12	1.60754	0.88921	1.73781	-0.728604	-0.654887	1.75317	0.185995	1	0.351574	1	0.332961	0.0205668
6 d	AT5G51080		RNase H family protein	1.48485	1.60249	2.41253	-0.115708	-0.466631	1.58378	0.984969	1	0.85351	1	0.638372	0.000136254
6 d	AT5G49190	SUS2	SUCROSE SYNTHASE 2	0.263427	-0.415549	-0.373146	2.43856	2.4944	4.57073	1	1	1	0.414953	0.745127	0.000370083
6 d	AT5G39660	CDF2	CYCLING DOF FACTOR 2	-0.0107117	0.426764	1.20783	1.27322	0.636682	2.26777	1	1	0.460455	0.548154	1	0.014616
6 d	AT5G35450		Disease resistance protein (CC-NBS-LRR class) family	3.73231	0.569311	-0.0333323	0.944029	1.12034	1.42979	9.06967e-05	1	1	0.290905	0.166119	0.00295702
6 d	AT5G23990	FRO5	FERRIC REDUCTION OXIDASE 5	0.193077	-0.0244505	0.909407	0.440795	1.67647	2.26155	1	1	1	1	0.100597	0.000213859
6 d	AT5G23520		smr (Small MutS Related) domain-containing protein	-0.908702	-0.320594	0.0735899	1.0529	1.03854	1.47205	0.32337	1	1	0.279982	0.629025	0.00451351
6 d	AT5G23400		Leucine-rich repeat (LRR) family protein	0.348861	0.470861	0.819837	1.01658	0.906789	1.78911	1	1	1	0.86208	1	0.0427111
6 d	AT5G19970		Involved in hormone metabolic processes and root development	0.203246	0.642162	0.952661	1.15032	1.19454	1.5234	1	1	0.358509	0.160889	0.0853556	0.00362535
6 d	AT5G19875		transmembrane protein	0.382362	0.259096	0.107922	1.28777	1.47535	1.97476	1	1	1	0.551614	0.381043	0.0129774
6 d	AT5G11290		transmembrane protein, putative (DUF247)	1.42337	1.37761	1.03198	1.52705	1.64731	1.93352	0.0847654	0.00995308	0.918406	0.37158	0.059199	0.00137033
6 d	AT5G10610	CYP81K1	CYTOCHROME P450, FAMILY 81, SUBFAMILY K, POLYPEPTIDE 1	0.389892	0.356485	0.483386	1.26716	1.43167	1.8917	1	1	1	0.0834255	0.0747677	5.10563e-05
6 d	AT5G07990	CYP75B1	CYTOCHROME P450 75B1	0.447628	0.788909	0.709535	1.16234	1.43605	2.235	1	0.602652	1	0.153559	0.161078	1.52596e-06
6 d	AT5G01120		hypothetical protein (DUF674)	-1.24487	-1.04045	-0.610828	0.747434	1.48128	1.69266	0.0975647	0.309523	0.65358	1	0.181167	0.00214632
6 d	AT4G24000	CSLG2	CELLULOSE SYNTHASE LIKE G2	0.998923	0.239691	-0.119027	0.873178	1.12502	1.6983	0.639551	0.544089	1	0.576561	0.619323	0.00290067
6 d	AT4G21470	FMN/FHY	RIBOFLAVIN KINASE/FMN HYDROLASE	-1.08406	-0.395029	0.532332	1.4537	1.30145	1.562	0.0124553	0.35343	1	0.12916	0.166119	0.0349246
6 d	AT4G14746		neurogenic locus notch-like protein	-0.368791	0.0677671	0.101115	0.550291	0.982085	1.51389	1	1	1	1	0.93355	0.0439136
6 d	AT4G13710	PLL25	Pectate lyase	0.601258	0.529991	1.04203	1.15355	0.775011	1.41139	0.636955	1	0.258513	0.0930519	1	0.00653742
6 d	AT4G10630		Glutaredoxin family protein	0.0913742	-0.0755934	0.112286	0.820462	1.12118	1.64473	1	1	1	0.998387	0.716936	0.016977
6 d	AT4G09650	ATPD	ATP SYNTHASE DELTA-SUBUNIT GENE	-0.763554	-1.28235	-0.794597	0.273193	0.291434	1.91478	1	0.261716	0.988477	1	1	0.0188312
6 d	AT4G04220	RLP46	RECEPTOR LIKE PROTEIN 46	-0.0931966	0.604062	0.843604	0.0792077	1.59025	2.5185	1	1	1	1	1	0.000164185
6 d	AT4G02280	SUS3	SUCROSE SYNTHASE 3	0.81165	-0.190424	-0.252982	2.84149	2.49348	5.25796	0.910754	1	1	0.214412	0.8185	5.04315e-05
6 d	AT3G62270	BOR2	REQUIRES HIGH BORON 2	-0.237488	0.283456	0.599825	1.25131	1.22703	1.89729	1	1	1	0.270091	0.746519	0.00794566
6 d	AT3G56400	WRKY70	WRKY DNA-BINDING PROTEIN 70	0.550968	0.877749	0.996007	1.78437	1.45325	2.14968	1	0.88919	0.773158	0.280909	0.425114	0.000311825
6 d	AT3G55990	ESK1	ESKIMO 1	0.156416	0.162571	0.439662	0.862544	0.349871	1.33767	1	1	1	0.387603	1	0.0163556
6 d	AT3G50770	CML41	CALMODULIN-LIKE 41	-0.065172	0.144262	0.213289	1.5143	1.53174	2.09449	1	1	1	0.168066	0.232368	0.003561
6 d	AT3G50740	UGT72E1	UDP-GLUCOSYL TRANSFERASE 72E1	0.25717	0.436693	1.25925	1.18514	0.974529	1.87145	1	1	0.340251	0.725166	1	0.0187113
6 d	AT3G47500	CDF3	CYCLING DOF FACTOR 3	0.150809	0.329115	0.903697	1.56226	0.68487	2.33513	1	1	1	0.168052	1	0.00352969
6 d	AT3G24255		RNA-directed DNA polymerase (reverse transcriptase)-related family protein	1.89979	0.631705	0.578712	1.08202	0.792636	1.08202	0.0329369	1	1	0.0512834	1	0.0328075
6 d	AT3G22060		contains Pfam profile: PF01657 Domain of unknown function	1.06821	0.158023	0.227295	0.610671	0.245724	1.77031	0.217153	1	1	1	1	0.0444527
6 d	AT3G18080	BGLU44	B-S GLUCOSIDASE 44	0.142299	0.133755	-0.110965	0.977425	0.978731	1.51143	1	1	1	0.832533	0.926415	0.0243537
6 d	AT3G18070	BGLU43	BETA GLUCOSIDASE 43	0.325921	0.180509	-0.15565	0.909933	0.8393	1.42227	1	0.904261	1	0.863517	1	0.0485425
6 d	AT3G17390	MAT4	METHIONINE ADENOSYLTRANSFERASE 4	1.72459	0.835025	1.9001	0.450031	-0.469536	1.75261	0.096558	1	0.100526	1	0.264193	0.0343745
6 d	AT3G17020		Adenine nucleotide alpha hydrolases-like superfamily protein	-0.200622	0.0145042	0.0784962	0.281377	0.380259	1.23918	1	1	1	1	1	0.0496143
6 d	AT3G16520	UGT88A1	UDP-GLUCOSYL TRANSFERASE 88A1	0.317901	-0.173026	1.17591	0.320875	0.379856	1.93563	1	1	0.990853	1	1	0.00108409
6 d	AT3G14840	LIK1	LYSM RLK1-INTERACTING KINASE 1	1.79431	1.26557	1.38415	1.22584	1.18051	1.65585	0.000432657	0.424552	0.588583	0.276795	0.431326	0.00231497
6 d	AT3G14630	CYP72A9	CYTOCHROME P450, FAMILY 72, SUBFAMILY A, POLYPEPTIDE 9	1.09135	0.320177	0.824768	1.74497	1.52846	1.99685	0.848177	1	1	0.0970825	0.468143	0.0117628
6 d	AT3G14470	LRR4	LEUCINE RICH REPEAT PROTEIN 1	-0.15411	0.872024	0.775492	1.1493	1.33589	2.24219	1	0.877343	1	0.808281	0.959794	0.0277113
6 d	AT3G13790	CWI1	CELL WALL INVERTASE 1	-0.0364812	-0.02286	-0.0899169	1.02677	1.24365	1.66988	1	1	1	0.758669	0.553391	0.0441712
6 d	AT3G09600	LCL5	LHY-CCA1-LIKE5	-0.107645	-0.0538688	0.302975	0.731039	0.415797	1.51582	1	1	1	1	1	0.030607
6 d	AT3G07520	GLR1.4	GLUTAMATE RECEPTOR 1.4	0.998654	0.961284	0.705204	0.869046	1.53703	1.95216	0.956692	0.844831	1	1	0.251295	0.00245377
6 d	AT3G06130	HMP25	HEAVY METAL ASSOCIATED PROTEIN 25	-0.0367915	0.300034	0.15885	0.1222	0.485415	1.37319	1	1	1	1	1	0.0281824
6 d	AT3G05640	EGR1	E GROWTH-REGULATING 1	-0.429203	-0.107337	0.794513	0.863863	0.830826	1.57451	0.91037	0.716897	0.716977	0.521652	1	0.00240994
6 d	AT3G03770		Leucine-rich repeat protein kinase family protein	1.00313	0.698551	1.00256	0.788271	1.31477	1.61206	0.398588	1	0.390997	1	0.197646	0.0473414
6 d	AT3G02800	PFA-DSP3	PLANT AND FUNGI ATYPICAL DUAL-SPECIﬁCITY PHOSPHATASE 3	-0.354942	0.392164	0.708559	0.914141	1.23219	1.49324	1	1	0.867176	0.579119	0.161286	0.0167017
6 d	AT3G02645		transmembrane protein, putative (DUF247)	-0.111917	-0.377672	-0.588333	1.29493	0.873237	1.94105	1	1	1	0.443485	1	0.00158442
6 d	AT2G47520	ERF71	ETHYLENE RESPONSE FACTOR 71	0.488857	0.0542864	-0.135219	1.0239	2.38487	2.79955	1	1	1	0.974335	0.111751	0.0271567
6 d	AT2G43840	UGT74F1	UDP-GLYCOSYLTRANSFERASE 74 F1	-0.443135	-0.504309	-0.878817	0.889325	1.23525	2.23125	1	1	1	1	0.876836	0.000995538
6 d	AT2G42570	TBL39	TRICHOME BIREFRINGENCE-LIKE 39	0.0109586	0.439237	0.530503	0.572571	1.33688	1.82416	1	1	1	1	0.0638339	1.36419e-05
6 d	AT2G41380		S-adenosyl-L-methionine-dependent methyltransferases superfamily protein	-0.307092	-0.692603	-0.987471	-0.0746579	-0.017218	1.91189	1	1	0.919683	1	0.980383	0.0351881
6 d	AT2G39440		ribonuclease H2 subunit C-like protein	-0.605521	-0.728308	-0.769004	-0.183186	1.06801	1.66962	0.934887	1	0.451135	1	0.948163	0.0406401
6 d	AT2G38940	PHT1	PHOSPHATE TRANSPORTER 1	-0.270426	0.37841	0.311495	2.01405	2.10075	2.28162	1	1	1	0.0807487	0.0660942	0.0335104
6 d	AT2G38152		alpha 1,4-glycosyltransferase family protein	-0.356053	0.0665327	0.408572	-0.09821	0.278191	1.87622	1	1	1	1	1	0.00149755
6 d	AT2G36430		transmembrane protein, putative (DUF247)	1.44826	-0.386864	0.786647	0.318247	1.38687	2.91488	0.429564	1	1	1	1	0.000563828
6 d	AT2G36290		alpha/beta-Hydrolases superfamily protein	-0.907146	0.0871311	0.237749	0.570653	1.10415	1.26651	0.0811917	1	1	1	0.271782	0.0439136
6 d	AT2G34930		disease resistance family protein / LRR family protein	0.285287	0.439499	0.718454	0.246527	0.736131	1.40225	1	1	1	1	1	0.00971291
6 d	AT2G28160	NAD-ME2	NAD-DEPENDENT MALIC ENZYME 2	0.265708	0.666323	0.931645	0.89933	1.07459	2.23313	1	1	0.701982	1	1	4.83232e-08
6 d	AT2G26650	KT1	K+ TRANSPORTER 1	0.544687	0.508575	0.802787	0.349791	0.899607	1.21124	0.63255	1	0.525238	1	0.440422	0.0495063
6 d	AT2G26330	QRP1	QUANTITATIVE RESISTANCE TO PLECTOSPHAERELLA 1	0.246212	0.457629	0.525948	0.270367	1.00492	2.17355	1	1	1	1	1	0.0167101
6 d	AT2G24720	GLR2.2	GLUTAMATE RECEPTOR 2.2	0.683688	0.689364	1.20498	1.24269	1.16472	2.0144	0.502249	1	0.0553645	0.508304	1	0.00570598
6 d	AT2G22590		UDP-Glycosyltransferase superfamily protein	-0.779346	1.13325	0.747718	0.621218	-0.178337	2.92435	1	1	1	1	1	0.00420325
6 d	AT2G20690		A synthetic gene encoding the catalytic domain of the Arabidopsis thaliana gene At2g20690	-0.293609	0.577778	1.35863	1.69803	1.44272	2.38701	1	1	0.233416	0.167005	0.902357	0.00523567
6 d	AT2G19810	OZF1	OXIDATION-RELATED ZINC FINGER 1	-0.46391	-0.214967	-0.16493	0.564409	0.553513	1.40463	0.845597	1	1	1	1	0.0178291
6 d	AT2G19070	SHT	SPERMIDINE HYDROXYCINNAMOYL TRANSFERASE	-0.363339	0.0877506	0.417509	0.949582	0.800154	1.26078	0.934643	1	1	0.34589	0.953356	0.0224359
6 d	AT2G17760		Eukaryotic aspartyl protease family protein	0.0430566	0.158833	-0.016136	0.737977	-0.251424	1.26386	1	1	1	0.953305	0.0885613	0.0178291
6 d	AT2G01340	AT17.1	Encodes a protein whose expression is responsive to nematode infection	-0.205519	0.416841	0.465062	0.846108	0.516005	1.83709	1	1	1	0.691857	1	0.000926612
6 d	AT2G01050		zinc ion binding / nucleic acid binding protein	1.13817	1.18992	0.953742	0.419583	1.22912	2.50822	0.221379	0.945296	1	1	1	4.0414e-09
6 d	AT1G80840	WRKY40	WRKY DNA-BINDING PROTEIN 40	0.431549	0.589044	0.717438	2.13704	1.96374	2.969	1	1	1	0.280199	0.539878	1.10486e-05
6 d	AT1G79900	BAC2	MITOCHONDRIAL BASIC AMINO ACID CARRIER 2	-0.866948	-0.485643	-0.412154	0.899203	1.47836	2.11953	0.484254	1	1	0.956487	0.367611	0.00411739
6 d	AT1G79790	FHY1	FLAVIN MONONUCLEOTIDE HYDROLASE 1	1.40109	1.0433	2.14478	1.59598	1.6042	2.03773	0.438942	1	0.0820722	0.30127	0.247771	0.00865249
6 d	AT1G79520		Cation efflux family protein	0.173078	0.456038	0.261913	0.883815	1.02151	1.81947	1	0.942741	1	0.907619	0.960583	0.000494716
6 d	AT1G79040	PSBR	PHOTOSYSTEM II SUBUNIT R	1.84315	0.901951	0.933215	0.409691	1.49964	2.35259	0.124356	0.978395	1	1	0.388182	0.000431703
6 d	AT1G73805	SARD1	SAR DEFICIENT 1	0.170634	0.205928	0.194547	0.720412	0.902837	2.16624	1	1	1	0.954275	1	4.34714e-06
6 d	AT1G68750	PPC4	PHOSPHOENOLPYRUVATE CARBOXYLASE 4	-0.614932	-0.235468	0.532038	0.617846	0.0395813	1.10837	0.893721	0.957255	1	0.857798	0.823877	0.0493875
6 d	AT1G65890	AAE12	ACYL ACTIVATING ENZYME 12	0.0644001	0.288582	0.597267	1.25808	1.19149	2.47513	1	1	1	0.448177	1	2.14068e-06
6 d	AT1G53210	NCL	NA+/CA2+ EXCHANGER	0.329036	0.414193	0.309722	0.925595	0.748272	1.36314	1	1	1	0.570257	1	0.0277113
6 d	AT1G51700	DOF1	DOF ZINC FINGER PROTEIN 1	-0.00535194	0.0744498	-0.0833103	1.40185	1.38261	1.64715	1	1	1	0.223149	0.321344	0.0360215
6 d	AT1G51340	MATE	MULTI-DRUG AND TOXIC COMPOUND EXTRUSION	-0.0131006	0.128987	0.416244	1.08107	0.965503	1.56087	1	1	1	0.340132	0.897785	0.0118619
6 d	AT1G43760		DNAse I-like superfamily protein	1.71988	0.665736	0.520625	-0.207098	1.19054	1.27281	0.0388547	1	1	1	0.305585	0.00877766
6 d	AT1G34040	TAR3	TRYPTOPHAN AMINOTRANSFERASE RELATED 3	-0.0968661	0.0449179	0.17718	0.6072	1.3225	2.07282	1	1	1	1	0.172777	1.42321e-06
6 d	AT1G32780		GroES-like zinc-binding dehydrogenase family protein	0.0199779	-0.245887	-0.353566	1.10168	1.30984	1.83436	1	1	1	0.347919	0.26483	0.00057263
6 d	AT1G29640	ATS40-1	senescence regulator (Protein of unknown function, DUF584)	0.918027	0.806729	0.947373	1.08204	1.33866	1.66714	0.501615	1	0.709863	0.629333	0.253157	0.0368269
6 d	AT1G27450	APT1	ADENINE PHOSPHORIBOSYL TRANSFERASE 1	0.922832	0.524007	0.295444	-0.0420765	0.77988	2.07037	0.382392	1	1	1	1	0.0112791
6 d	AT1G27180		disease resistance protein (TIR-NBS-LRR class)	0.408556	-0.239178	-0.686149	0.145556	0.96886	1.89515	1	1	0.936951	1	1	0.000967135
6 d	AT1G27170		transmembrane receptors / ATP binding protein	0.218898	-0.295136	-0.659904	0.16662	0.737245	1.66391	1	1	0.980813	1	1	0.0217422
6 d	AT1G24100	UGT74B1	UDP-GLUCOSYL TRANSFERASE 74B1	-0.0661799	0.219126	0.222054	1.16408	1.09901	1.61764	1	1	1	0.429253	0.704575	0.0277426
6 d	AT1G20560	AAE1	ACYL ACTIVATING ENZYME 1	-0.00121344	-0.180802	-0.0824746	1.72706	1.49474	2.44916	1	1	1	0.147412	0.793443	0.0137435
6 d	AT1G16310	MTP10	METAL-TOLERANCE PROTEIN 10	0.0971224	0.425976	0.289783	0.765389	0.826553	1.61247	1	1	1	1	1	0.0112473
6 d	AT1G16130		WALL ASSOCIATED KINASE-LIKE 2	1.96817	1.32674	1.187	1.76931	1.97338	2.62581	0.0086619	0.388786	0.988091	0.42506	0.527699	0.0098203
6 d	AT1G15960	WAKL2	Metal transporter	0.364677	0.589959	0.764892	1.20612	1.51506	2.39105	1	1	0.89697	0.528638	0.268005	0.0374018
6 d	AT1G10140		Uncharacterized conserved protein UCP031279	-0.34473	0.50327	0.895782	0.601119	0.896236	1.85977	1	1	0.634166	1	1	0.0137435
6 d	AT1G09830	PUR2	PURINE BIOSYNTHESIS 2	0.00870257	0.0369051	0.592515	2.78999	2.67786	3.28124	1	1	1	0.0924627	0.0926516	0.00597253
6 d	AT1G06330	HMP02	HEAVY METAL ASSOCIATED PROTEIN 2	-0.629775	-1.12981	-1.24657	0.108208	0.332711	1.98111	0.557616	0.291216	0.00367296	1	1	0.00517587
6 d	AT1G03495		HXXXD-type acyl-transferase family protein	-0.466528	-0.130902	-0.0587465	1.38683	1.14831	1.57192	1	1	1	0.0531411	0.509428	0.0224562
6 d	AT1G01580	FRD1	FERRIC CHELATE REDUCTASE DEFECTIVE 1	1.02803	1.00213	1.30857	0.238857	0.908006	1.74104	0.778475	1	0.779751	1	1	0.0237061
6 d	AT1G01490	HMP01	HEAVY METAL PROTEIN 1	-0.135594	0.242524	0.446417	0.16186	0.629391	1.56021	1	1	1	1	1	0.00435459
48 h and 6 d	AT5G66816		DNA-directed RNA polymerase II subunit RPB1-like protein	-0.0123976	1.94996	2.65247	1.72538	1.45951	2.08193	1	0.224903	0.000867725	0.337676	1	0.0129927
48 h and 6 d	AT5G54370		Late embryogenesis abundant (LEA) protein-like protein	-0.0232265	0.37644	1.44748	0.915776	1.22663	1.70176	1	1	0.0487182	0.450662	0.174847	0.000199073
48 h and 6 d	AT5G42130	MFL1	MITOFERRINLIKE1	0.454858	1.40364	1.61753	1.58234	1.38565	2.10085	1	0.302246	0.0390599	0.154793	0.752792	0.00585188
48 h and 6 d	AT4G21700		DUF2921 family protein, putative (DUF2921)	0.414054	0.975461	2.09393	0.970339	0.757817	1.30484	1	1	0.000109415	0.142335	1	0.0137052
48 h and 6 d	AT3G29000		calcium-binding protein	1.25642	1.64269	1.78163	2.13458	2.44218	3.34397	0.160403	0.0834408	0.0115839	0.00149087	0.00201577	9.36274e-08
48 h and 6 d	AT2G29110	GLR2.8	GLUTAMATE RECEPTOR 2.8	1.40964	1.35247	2.10159	1.44013	1.38313	2.42129	0.184334	1	0.00429129	0.475195	1	0.00849982
48 h and 6 d	AT1G56430	NAS4	NICOTIANAMINE SYNTHASE 4	1.3701	1.27467	1.80668	0.33804	1.16505	1.69783	0.0295699	0.319606	3.23531e-05	1	0.607969	0.000123566
